# Supplementary material for: Groundwater cable bacteria conserve energy by sulfur disproportionation
Source: ISME J. 2019 Nov 14;14(2):623–34. doi: 10.1038/s41396-019-0554-1 (PMC6976610; doi:10.1038/s41396-019-0554-1)
Supplement: Supplementary file 2 — Phylogenetic tree [file 41396_2019_554_MOESM2_ESM.txt]

(((((((Bacteria_Spirochaetes_Spirochaetia_Spirochaetales_Brevinemataceae_Brevinema_andersonii_ATCC_43811:0.389811055,(Spirochaetes_bacterium_GWF1_49_6:0.128986536,Spirochaetes_bacterium_GWF1_51_8:0.147582241)1.000:0.224518412)1.000:0.375138082,(Bacteria_Spirochaetes_Spirochaetia_Spirochaetales_Brachyspiraceae_Brachyspira_murdochii_DSM_12563:0.470447817,Spirochaetes_bacterium_GWF1_41_5:0.661099572)0.930:0.122003581)0.987:0.085171064,(((Spirochaetes_bacterium_RBG_16_49_21:0.113944013,Spirochaetes_bacterium_RBG_13_51_14:0.102526758)1.000:0.417422311,(Bacteria_Spirochaetes_Spirochaetia_Spirochaetales_Leptospiraceae_Turneriella_parva_H_DSM_21527:0.626617401,(Bacteria_Spirochaetes_Spirochaetia_Spirochaetales_Leptospiraceae_Leptospira_biflexa_serovar_Patoc_strain_Patoc_1_Paris_I:0.382272499,Bacteria_Spirochaetes_Spirochaetia_Leptospirales_Leptospiraceae_Leptonema_illini_3055_DSM_21528:0.478129988)0.995:0.112023468)0.994:0.094708289)1.000:0.139086674,(Spirochaetes_bacterium_GWB1_36_13:0.619014281,((Spirochaetes_bacterium_GWE2_31_10:0.317261640,Spirochaetes_bacterium_GWD1_27_9:0.268844003)1.000:0.248418313,(Bacteria_Spirochaetes_Spirochaetia_Spirochaetales_Spirochaetaceae_Borrelia_garinii_PBi_linear:0.473055562,((((Spirochaetes_bacterium_GWB1_60_80:0.127002950,(Bacteria_Spirochatetes_Spirochaetia_Spirochaetales_GWB1_Spirochaetes_59_5:0.088512989,Bacteria_Spirochatetes_Spirochaetia_Spirochaetales_RIFOXYC1_FULL_Spirochaetes_54_7:0.065721993)0.962:0.039146032)1.000:0.223819184,(Treponema_sp._GWC1_61_84:0.183428678,Bacteria_Spirochaetes_Spirochaetia_Spirochaetales_Spirochaetaceae_Treponema_denticola_ATCC_35405:0.316882894)0.925:0.052232094)1.000:0.074760257,((Bacteria_Spirochaetes_Spirochaetia_Spirochaetales_Spirochaetaceae_Spirochaeta_sp._Buddy:0.142468465,Spirochaetes_bacterium_GWC2_52_13:0.125372401)1.000:0.192898006,(Spirochaetes_bacterium_RBG_13_68_11:0.255567359,(Bacteria_Spirochatetes_Spirochaetia_Spirochaetales_RBG_16_Spirochaete_67_19:0.005712422,Spirochaetes_bacterium_RBG_16_67_19:0.012178187)1.000:0.252487826)1.000:0.136707766)0.411:0.035212043)0.970:0.043448488,(Bacteria_Spirochaetes_Spirochaetia_Spirochaetales_Spirochaetaceae_Spirochaeta_sp._L21_RPul_D2:0.276130644,Spirochaetes_bacterium_GWB1_48_6:0.361823323)0.868:0.052046075)0.998:0.074868711)1.000:0.140355050)1.000:0.123767735)0.406:0.041896796)0.713:0.052071911)1.000:0.077019904,((CG2_30_FULL_Wirthbacteria_54_11:0.769752073,((((((Bacteria_CP_Peregrinibacteria_ALUMROCK_MS4_Peregrinibacteria_34_52:0.661101466,(Candidatus_Peribacteria_bacterium_RIFCSPHIGHO2_02_FULL_51_15:0.358888550,((Candidatus_Peribacteria_bacterium_RIFCSPHIGHO2_01_FULL_51_9:0.297829305,(Candidatus_Peribacteria_bacterium_RIFCSPLOWO2_12_FULL_55_15:0.353008317,(Candidatus_Peribacteria_bacterium_RIFCSPHIGHO2_02_FULL_49_16:0.186131668,CG22_combo_CG10-13_8_21_14_all_Peregrinibacteria_49_11:0.157736675)1.000:0.157069710)0.998:0.062732109)0.878:0.037217465,(Candidatus_Peribacteria_bacterium_RIFCSPHIGHO2_01_FULL_51_35:0.284552554,((((CG11_big_fil_rev_8_21_14_0_20_Peregrinibacteria_49_14:0.182998961,(CG10_big_fil_rev_8_21_14_0_10_Peregrinibacteria_49_10:0.184688496,(Candidatus_Peribacteria_bacterium_RIFOXYB2_FULL_54_17:0.026342346,CG10_big_fil_rev_8_21_14_0_10_Peregrinibacteria_54_7:0.018987234)1.000:0.145766289)0.945:0.041897095)1.000:0.089117410,CG10_big_fil_rev_8_21_14_0_10_Peregrinibacteria_42_8:0.332908376)0.306:0.032657558,(CG10_big_fil_rev_8_21_14_0_10_Peregrinibacteria_55_24:0.241423765,Candidatus_Peribacteria_bacterium_RIFOXYD2_FULL_58_15:0.232513570)0.995:0.060968735)0.986:0.049140943,((Bacteria_PER-ii_RIFOXYC2_FULL_PER-ii_58_32:0.110296236,CG1_02_FULL_Peregrinibacteria_PER_54_53:0.117694043)1.000:0.175943722,(Candidatus_Peribacteria_bacterium_RIFCSPHIGHO2_01_FULL_55_13:0.078213124,Candidatus_Peribacteria_bacterium_RIFCSPLOWO2_12_FULL_53_10:0.092978147)1.000:0.226935961)0.653:0.039950204)0.860:0.033488752)0.840:0.030178338)0.973:0.076830277)1.000:0.340631498)0.999:0.123913320,((CG_4_10_14_0_2_um_filter_Peregrinibacteria_43_11:0.426808874,CG1_02_FULL_Peregrinibacteria_41_10:0.625496643)0.933:0.082996702,(((Candidatus_Peregrinibacteria_bacterium_RIFOXYA2_FULL_33_21:0.268141363,Candidatus_Peregrinibacteria_bacterium_RIFOXYB2_FULL_32_7:0.242121565)1.000:0.369752543,(CG_4_9_14_0_2_um_filter_Peregrinibacteria_41_14:0.472356743,(Bacteria_Peregrinibacteria_RIFOXYA2_FULL_Peregrinibacteria_33_7:0.006804644,Candidatus_Peregrinibacteria_bacterium_RIFOXYA2_FULL_33_7:0.010339220)1.000:0.386073863)0.837:0.065750037)0.000:0.034873399,(((CG11_big_fil_rev_8_21_14_0_20_Peregrinibacteria_46_8:0.313834503,CG_4_9_14_0_2_um_filter_Peregrinibacteria_53_11:0.373974008)1.000:0.185746343,((Bacteria_CPR_PeregrinibacteriaPER_PER_GWF2_43_17:0.266386670,(Candidatus_Peregrinibacteria_bacterium_RIFOXYC2_FULL_41_22:0.266131031,CG_4_10_14_3_um_filter_Peregrinibacteria_44_21:0.223094151)0.026:0.047984369)1.000:0.166089723,((Bacteria_CPR_PeregrinibacteriaPER_GWA2_PER_44_7:0.222644410,Bacteria_CPR_PeregrinibacteriaPER_PER_GWF2_39_17:0.204795170)1.000:0.182619739,Candidatus_Peregrinibacteria_bacterium_RIFCSPLOWO2_02_FULL_48_14:0.445484208)0.210:0.060716634)0.994:0.054166958)0.569:0.029622772,(Bacteria_CPR_PeregrinibacteriaPER_PER_GWC2_39_14:0.477209733,(Candidatus_Peregrinibacteria_bacterium_RIFCSPLOWO2_01_FULL_39_12:0.304689534,(CG_4_10_14_0_2_um_filter_Peregrinibacteria_38_24:0.311162485,(CG10_big_fil_rev_8_21_14_0_10_Peregrinibacteria_36_19:0.204628727,Bacteria_CP_Peregrinibacteria_BJP_IG2102_PER_44_74_final:0.252170408)1.000:0.080984537)0.935:0.050804850)1.000:0.114583163)0.967:0.061805183)0.990:0.046015690)0.994:0.051287087)0.973:0.040085403)0.250:0.036960672,(((Bacteria_CP_SR1_bacterium_Aalborg_AAW_1:0.511013477,(Bacteria_CP_SR1_candidate_division_SR1_bacterium_taxon_345_1OR1_recoded_II:0.307403562,(Bacteria_CP_SR1_RAAC1_SR1_1:0.196488535,CG_4_9_14_3_um_filter_150_SR1_40_9:0.684817354)0.976:0.110201492)1.000:0.184127145)1.000:0.528073691,((Bacteria_CP_GN02_candidate_division_GN02_bacterium_JGI_0000069_K10_CrabSpa_001_277:0.208231789,(Bacteria_CP_GN02_candidate_division_GN02_bacterium_JGI_0000069_P22_CrabSpa_001_278:0.183244438,Bacteria_uncultured_bacterium_SCGC_AB_137_L08:0.217164035)0.000:0.052153081)1.000:0.150862053,(Bacteria_CPR_GracilibacteriaBD1_5_ACD49:0.307022123,(CG12_big_fil_rev_8_21_14_0_65_Gracilibacteria_GN02_38_15:0.064125438,CG2_30_FULL_Gracilibacteria_GN02_37_12:0.078441715)1.000:0.247833571)1.000:0.153675277)1.000:0.246622042)0.953:0.075576538,CG17_big_fil_post_rev_8_21_14_2_50_Gracilibacteria_48_13:0.732595620)0.952:0.058258350)0.969:0.061894922,(Candidatus_Abawacabacteria_bacterium_RBG_16_42_10:0.599288527,Candidatus_Abawacabacteria_bacterium_RIFCSPHIGHO2_01_FULL_46_8:0.548854371)0.999:0.128072091)1.000:0.133174249,(((CG10_big_fil_rev_8_21_14_0_10_novel_CPR_33_18:0.563291677,(((Bacteria_CP_TM7_candidate_division_TM7_genomosp._GTL1_unfinished_sequence:0.221500919,((Bacteria_Saccharibacteria_TM7_RIFCSPHIGHO2_12_FULL_Saccharibacteria_42_8:0.002795831,Candidatus_Saccharibacteria_bacterium_RIFCSPHIGHO2_12_FULL_42_8:0.002068773)1.000:0.277109858,((Bacteria_CPR_SaccharibacteriaTM7_GWC2_TM7_48_9:0.146454733,(Candidatus_Saccharibacteria_bacterium_RIFCSPHIGHO2_01_FULL_45_15:0.108249168,(CG2_30_FULL_Saccharibacteria_TM7_41_52:0.114346009,Bacteria_CP_Saccharibacteria_BJP_IG2103_TM7_39_1400:0.080313937)1.000:0.074913250)0.967:0.036884483)0.958:0.027643118,(Bacteria_CPR_SaccharibacteriaTM7_RAAC3_TM7_complete:0.129141037,(Bacteria_unclassified_Bacteria_Candidatus_Saccharibacteria_Candidatus_TM7_SBR2:0.133966135,(Bacteria_unclassified_Bacteria_Candidatus_Saccharibacteria_Candidatus_TM7_SBR4:0.069761020,((Bacteria_unclassified_Bacteria_Candidatus_Saccharibacteria_Candidatus_TM7_s7_Draft1_Illumina_assembly:0.057082471,Bacteria_unclassified_Bacteria_Candidatus_Saccharibacteria_Candidatus_TM7_s1_Draft1_Illumina_assembly:0.086264639)1.000:0.088348475,(Bacteria_unclassified_Bacteria_Candidatus_Saccharibacteria_Candidatus_TM7_SBR3:0.081648579,Bacteria_CPR_SaccharibacteriaTM7_Candidatus_Saccharimonas_aalborgensis_complete:0.105978765)0.902:0.028409992)0.900:0.022284260)0.978:0.035314803)1.000:0.093566080)0.167:0.023065748)1.000:0.077077738)0.326:0.033785847)1.000:0.197895313,((CG10_big_fil_rev_8_21_14_0_10_Saccharibacteria_47_8:0.148734988,((Candidatus_Saccharibacteria_bacterium_RIFCSPHIGHO2_12_FULL_49_19:0.186807093,Candidatus_Saccharibacteria_bacterium_RIFCSPHIGHO2_12_FULL_48_21:0.264428620)1.000:0.100867611,(Candidatus_Saccharibacteria_bacterium_RIFCSPHIGHO2_12_FULL_47_16b:0.192604566,Candidatus_Saccharibacteria_bacterium_RIFCSPHIGHO2_12_FULL_47_17:0.116961636)1.000:0.167495118)0.632:0.034287116)1.000:0.100666420,((CG_4_10_14_0_2_um_filter_Saccharibacteria_52_9:0.203466378,(Candidatus_Saccharibacteria_bacterium_RIFCSPHIGHO2_02_FULL_47_12:0.268752932,Candidatus_Saccharibacteria_bacterium_RIFCSPHIGHO2_12_FULL_41_12:0.324761326)0.370:0.043740710)0.493:0.039361911,Bacteria_CP_Saccharibacteria_DOLZORAL124_TM7_51_29:0.249345205)0.972:0.045330336)1.000:0.095204543)1.000:0.379843605,(CG_4_10_14_0_8_um_filter_cor_Howlettbacteria_40_9:0.490302050,(Bacteria_CPR_CPR2_GWD2_CPR2_39_7:0.173350932,(Bacteria_CPR_CPR2_GWC2_CPR2_39_10:0.040419259,CG23_combo_of_CG06-09_8_20_14_all_150_Howlettbacteria_37_9:0.050435108)1.000:0.160830696)1.000:0.258992074)0.996:0.080634706)0.318:0.041006837)0.999:0.094237667,(((Bacteria_Kazan_RIFCSPLOWO2_01_FULL_KAZAN_45_19:0.202482904,Bacteria_CPR_Kazan_GWA1_Kazan_50_15_complete:0.206604271)1.000:0.329905401,(Bacteria_Kazan_RBG_13_KAZAN_50_9:0.283212616,(Bacteria_Kazan_RIFCSPLOWO2_01_FULL_KAZAN_48_13:0.288799886,Bacteria_CPR_Kazan_GWA1_Kazan_rel_44_22_partial:0.408516519)0.408:0.048339215)1.000:0.236658777)1.000:0.322754435,(((CG1_02_FULL_Berkelbacteria_42_45:0.333473399,CG08_land_8_20_14_0_20_Berkelbacteria_39_8:0.309688611)1.000:0.332711940,(Candidatus_Berkelbacteria_bacterium_RIFOXYA2_FULL_43_10:0.639065355,CG10_big_fil_rev_8_21_14_0_10_Berkelbacteria_43_13:0.492965240)0.726:0.092762097)1.000:0.188379252,(((Bacteria_CPR_BerkelbacteriaACD58_GWA2_Berkelbacteria_38_9:0.875245107,(CG06_land_8_20_14_3_00_150_Berkelbacteria_43_10:0.711223950,(CG11_big_fil_rev_8_21_14_0_20_Berkelbacteria_40_23:0.707993062,(Bacteria_CPR_BerkelbacteriaACD58_GWA2_Berkelbacteria_35_9:0.079852716,CG23_combo_of_CG06-09_8_20_14_all_150_Berkelbacteria_33_15:0.081370551)1.000:0.564069159)0.994:0.124253458)0.623:0.074041866)0.924:0.069855255,(Bacteria_CPR_BerkelbacteriaACD58_GWA2_ACD58_46_7:0.356624707,Candidatus_Berkelbacteria_bacterium_RIFCSPLOWO2_01_FULL_50_28:0.434783750)1.000:0.431969577)0.997:0.101724212,((((Candidatus_Berkelbacteria_bacterium_RBG_13_40_8:0.266241584,Bacteria_CPR_BerkelbacteriaACD58_GWE1_Berkelbacteria_39_12_complete:0.304961919)1.000:0.165049813,(Bacteria_CPR_BerkelbacteriaACD58_GWB1_Berkelbacteria_38_5:0.373392839,Bacteria_CPR_BerkelbacteriaACD58_GWA1_Berkelbacteria_36_9_partial:0.330935674)1.000:0.156621573)1.000:0.151553329,(Bacteria_CP_Berkelbacteria_ACD58:0.518861450,Candidatus_Berkelbacteria_bacterium_RIFCSPHIGHO2_12_FULL_36_9:0.410354890)1.000:0.108045885)0.992:0.069390381,(CG23_combo_of_CG06-09_8_20_14_all_150_Nealsonbacteria_OD1_40_13:0.602130748,CG10_big_fil_rev_8_21_14_0_10_Berkelbacteria_41_12:0.679860972)0.954:0.085421187)0.931:0.053237628)0.659:0.042756755)0.998:0.079673123)0.000:0.039483391)0.431:0.041441774,((((CG09_land_8_20_14_0_10_Torokbacteria_OD1_42_11:0.527940448,CG_4_10_14_0_2_um_filter_Torokbacteria_OD1_35_8:0.545272170)0.997:0.108360466,((((Candidatus_Moranbacteria_bacterium_RBG_13_45_13:0.202448046,(CG_4_9_14_3_um_filter_150_Moranbacteria_OD1_44_28:0.178410734,(Candidatus_Moranbacteria_bacterium_RIFOXYB1_FULL_44_23:0.095031111,Candidatus_Moranbacteria_bacterium_RIFOXYC1_FULL_44_13:0.089681870)1.000:0.117312857)0.932:0.057792903)1.000:0.192424016,(((Bacteria_CPR_ParcubacteriaOD1_MoranbacteriaOD1_i_GWA2_OD1_39_41:0.116763742,CG23_combo_of_CG06-09_8_20_14_all_150_Moranbacteria_OD1_39_10:0.094232593)1.000:0.175364465,((Candidatus_Moranbacteria_bacterium_RIFOXYA12_FULL_44_15:0.205432157,(CG_4_8_14_3_um_filter_Moranbacteria_OD1_34_16:0.284844502,(Candidatus_Moranbacteria_bacterium_RIFOXYA12_FULL_35_19:0.001861101,CG23_combo_of_CG06-09_8_20_14_all_150_Moranbacteria_OD1_35_22:0.046230264)1.000:0.198947832)1.000:0.060553845)1.000:0.055153140,(CG10_big_fil_rev_8_21_14_0_10_Moranbacteria_OD1_35_21:0.261554769,(CG06_land_8_20_14_3_00_150_Moranbacteria_OD1_40_12:0.314316678,(Candidatus_Moranbacteria_bacterium_RBG_19FT_COMBO_42_6:0.080391936,CG_4_9_14_3_um_filter_150_Moranbacteria_OD1_42_9:0.096893843)1.000:0.140720249)0.753:0.036662528)0.950:0.034381345)0.511:0.024684399)1.000:0.097951092,(Candidatus_Moranbacteria_bacterium_RIFCSPHIGHO2_12_FULL_40_10:0.350826859,((Bacteria_CPR_ParcubacteriaOD1_MoranbacteriaOD1_i_GWD1_OD1_37_17:0.316843478,(Bacteria_CP_OD1_ALUMROCK_MS4_OD1_33_19:0.135639220,(Bacteria_CPR_ParcubacteriaOD1_MoranbacteriaOD1_i_GWE1_OD1_ACD7_35_17:0.066177732,Bacteria_CPR_ParcubacteriaOD1_MoranbacteriaOD1_i_GWF1_OD1_34_10:0.057566976)0.999:0.069454828)1.000:0.243139137)1.000:0.089557969,((Candidatus_Moranbacteria_bacterium_RIFCSPHIGHO2_01_FULL_55_24:0.195024753,(Candidatus_Moranbacteria_bacterium_RIFCSPHIGHO2_01_FULL_54_31:0.095317429,((CG2_30_FULL_Moranbacteria_OD1_45_14:0.076270455,CG2_30_SUB10_Moranbacteria_OD1_41_165:0.127923741)1.000:0.059866666,Candidatus_Moranbacteria_bacterium_RIFCSPLOWO2_12_FULL_48_12:0.114109855)0.946:0.025690443)1.000:0.129149195)1.000:0.278675000,((Bacteria_CPR_ParcubacteriaOD1_MoranbacteriaOD1_i_GWC2_OD1_i_37_82:0.054121265,(Bacteria_CPR_ParcubacteriaOD1_MoranbacteriaOD1_i_GWE2_OD1_36_40:0.035588337,Bacteria_CPR_ParcubacteriaOD1_GWD2_OD1_38_11:0.055333947)0.998:0.044847939)1.000:0.203865098,(Bacteria_CPR_ParcubacteriaOD1_Moranbacteria:0.132409607,(Bacteria_CPR_ParcubacteriaOD1_MoranbacteriaOD1_i_GWE1_OD1_i_ACD11_lin_49_15:0.085070174,Bacteria_CPR_ParcubacteriaOD1_MoranbacteriaOD1_i_GWC2_OD1_i_45_10:0.085755961)0.999:0.051583105)1.000:0.119839534)0.999:0.081729109)0.485:0.034260460)0.306:0.025209342)0.998:0.046749177)1.000:0.091258333)1.000:0.177541435,(Bacteria_CPR_ParcubacteriaOD1_GWA2_OD1_31_28_partial:0.630220707,(Bacteria_Parcubacteria_OD1_RIFCSPHIGHO2_01_FULL_OD1_47_10b:0.011677941,Parcubacteria_group_bacterium_RIFCSPHIGHO2_01_FULL_47_10b:0.007904627)1.000:0.663475938)1.000:0.226715274)0.056:0.043539073,((((Candidatus_Azambacteria_bacterium_RIFCSPLOWO2_01_FULL_46_26:0.415009019,(Candidatus_Azambacteria_bacterium_RIFCSPLOWO2_01_FULL_37_9:0.405902417,(Bacteria_CPR_ParcubacteriaOD1_GWA2_OD1_rel_39_18:0.582789301,(Candidatus_Azambacteria_bacterium_RBG_16_47_10:0.249579125,Candidatus_Azambacteria_bacterium_RIFCSPLOWO2_01_FULL_46_25:0.300840966)1.000:0.191534837)0.809:0.058428371)0.984:0.056134991)0.804:0.038621004,((Candidatus_Azambacteria_bacterium_RIFCSPLOWO2_02_FULL_44_14:0.306210087,(Candidatus_Azambacteria_bacterium_RIFOXYD1_FULL_42_11:0.177197195,(Candidatus_Azambacteria_bacterium_RIFCSPHIGHO2_01_FULL_40_24:0.168071004,Candidatus_Azambacteria_bacterium_RIFOXYB1_FULL_40_33:0.234197352)0.069:0.034099039)1.000:0.119762702)1.000:0.256362986,((((Candidatus_Sungbacteria_bacterium_RIFCSPLOWO2_02_FULL_51_17:0.282640831,(Candidatus_Sungbacteria_bacterium_RIFCSPLOWO2_01_FULL_47_32:0.220199484,(Candidatus_Sungbacteria_bacterium_RIFCSPLOWO2_01_FULL_47_10:0.198980249,Candidatus_Sungbacteria_bacterium_RIFCSPLOWO2_12_FULL_41_11:0.139621246)1.000:0.086239110)0.776:0.057015405)1.000:0.130912480,(((Candidatus_Sungbacteria_bacterium_RIFCSPLOWO2_01_FULL_59_16:0.246074039,Candidatus_Sungbacteria_bacterium_RIFCSPLOWO2_01_FULL_60_25:0.240083305)1.000:0.194193133,(Candidatus_Sungbacteria_bacterium_RIFCSPHIGHO2_02_FULL_49_20:0.202556658,(Bacteria_CPR_ParcubacteriaOD1_GWC2_OD1_52_8_partial:0.165542895,Candidatus_Sungbacteria_bacterium_RIFCSPHIGHO2_02_FULL_49_12:0.226209036)0.403:0.048212204)1.000:0.242720523)0.954:0.054264712,(Bacteria_CPR_ParcubacteriaOD1_GWA2_OD1_45_30:0.315986578,((Candidatus_Sungbacteria_bacterium_GWC2_49_10:0.149403092,Candidatus_Sungbacteria_bacterium_RIFCSPHIGHO2_01_FULL_50_25:0.172114769)1.000:0.173549270,(Candidatus_Sungbacteria_bacterium_RIFCSPHIGHO2_02_FULL_47_11:0.281692813,(Candidatus_Sungbacteria_bacterium_RIFCSPHIGHO2_02_FULL_52_23:0.246467213,Candidatus_Sungbacteria_bacterium_RIFCSPHIGHO2_02_FULL_53_17:0.244742369)1.000:0.099229708)0.292:0.031674236)0.689:0.033082199)1.000:0.084760915)0.159:0.041450639)1.000:0.166595389,((((((Candidatus_Terrybacteria_bacterium_RIFCSPHIGHO2_02_41_19:0.273973666,(Bacteria_CPR_ParcubacteriaOD1_GWC2_OD1_40_31:0.026565296,CG10_big_fil_rev_8_21_14_0_10_Terrybacteria_OD1_41_10:0.020333513)1.000:0.223511132)1.000:0.192150452,(CG10_big_fil_rev_8_21_14_0_10_Parcubacteria_OD1_38_31:0.356877617,(((Candidatus_Vogelbacteria_bacterium_RIFOXYD1_FULL_51_18:0.447526142,((CG10_big_fil_rev_8_21_14_0_10_Vogelbacteria_OD1_49_38:0.386812883,(CG22_combo_CG10-13_8_21_14_all_Vogelbacteria_OD1_37_9:0.237410253,(Candidatus_Vogelbacteria_bacterium_RIFOXYB1_FULL_42_16:0.114456857,Candidatus_Vogelbacteria_bacterium_RIFOXYD2_FULL_44_9:0.145565856)1.000:0.104464701)1.000:0.132104056)0.946:0.059695217,((Candidatus_Vogelbacteria_bacterium_RIFOXYD1_FULL_44_32:0.198157447,Candidatus_Vogelbacteria_bacterium_RIFOXYD1_FULL_46_19:0.183053042)1.000:0.172966757,(Candidatus_Vogelbacteria_bacterium_GWA1_51_14:0.042254546,CG10_big_fil_rev_8_21_14_0_10_Vogelbacteria_OD1_50_13:0.086731074)1.000:0.378111709)0.894:0.058944937)0.233:0.032743887)0.991:0.066755946,((Bacteria_Parcubacteria_OD1_RIFOXYD2_FULL_OD1_52_8:0.253425604,CG10_big_fil_rev_8_21_14_0_10_Vogelbacteria_OD1_51_16:0.249437310)1.000:0.207665376,(Bacteria_Parcubacteria_OD1_RIFCSPHIGHO2_01_FULL_OD1_45_26:0.451994234,CG10_big_fil_rev_8_21_14_0_10_Vogelbacteria_OD1_45_14:0.515028129)0.894:0.072747738)0.914:0.047288531)1.000:0.055647213,((((CG22_combo_CG10-13_8_21_14_all_Lloydbacteria_OD1_47_15:0.381244757,Candidatus_Lloydbacteria_bacterium_RIFCSPLOWO2_02_FULL_51_11:0.515175720)0.996:0.083796740,(Candidatus_Lloydbacteria_bacterium_RIFCSPHIGHO2_01_FULL_41_20:0.428214100,((Candidatus_Nomurabacteria_bacterium_RIFCSPLOWO2_01_FULL_33_24:0.399185028,(((Candidatus_Nomurabacteria_bacterium_RIFCSPLOWO2_01_FULL_46_18:0.170571362,(((Candidatus_Nomurabacteria_bacterium_RIFCSPHIGHO2_02_FULL_42_19:0.092072448,Candidatus_Nomurabacteria_bacterium_RIFCSPLOWO2_12_FULL_44_11:0.149848502)1.000:0.056704129,((((Bacteria_CP_OD1_candidate_division_OD1_bacterium_SCGC_AAA011_A08_DUSEL_001_185:0.122936975,((Bacteria_CPR_ParcubacteriaOD1_Nomurabacteria_GWE2_OD1_31_40:0.051442783,CG_4_10_14_0_2_um_filter_Nomurabacteria_OD1_30_12:0.057705783)1.000:0.052288084,(Candidatus_Nomurabacteria_bacterium_RIFCSPHIGHO2_02_FULL_35_13:0.075198481,CG22_combo_CG10-13_8_21_14_all_Nomurabacteria_OD1_32_8:0.112358402)0.010:0.013021226)0.990:0.018651227)1.000:0.066087304,(Candidatus_Nomurabacteria_bacterium_RIFCSPLOWO2_01_FULL_40_15:0.126172736,Candidatus_Nomurabacteria_bacterium_RIFCSPLOWO2_01_FULL_39_17:0.146165498)0.277:0.024869918)0.838:0.015700346,((((Candidatus_Nomurabacteria_bacterium_RIFOXYA2_FULL_42_12:0.107294782,(Candidatus_Nomurabacteria_bacterium_RIFCSPLOWO2_12_FULL_41_10:0.059548541,Bacteria_CPR_ParcubacteriaOD1_Nomurabacteria_GWA2_OD1_43_15:0.114126490)0.960:0.028095280)0.927:0.020387270,(Bacteria_CPR_ParcubacteriaOD1_Nomurabacteria_GWB1_OD1_47_6_part:0.180688850,(Candidatus_Nomurabacteria_bacterium_RIFOXYB1_FULL_39_16:0.072812868,Bacteria_CPR_ParcubacteriaOD1_Nomurabacteria_GWB1_OD1_40_7:0.127129715)0.000:0.016317387)0.463:0.010812685)1.000:0.029383941,(((((Candidatus_Nomurabacteria_bacterium_RIFCSPHIGHO2_02_FULL_36_29:0.103869004,(Bacteria_CPR_ParcubacteriaOD1_Nomurabacteria_GWA1_OD1_37_20_partial:0.108186019,Bacteria_CPR_ParcubacteriaOD1_GWB1_OD1_36_5:0.076371398)0.895:0.027669513)0.975:0.027753971,(((Candidatus_Nomurabacteria_bacterium_RIFCSPLOWO2_01_FULL_42_17:0.087594913,Candidatus_Nomurabacteria_bacterium_RIFCSPLOWO2_12_FULL_40_42:0.123660519)0.736:0.018194615,(Candidatus_Nomurabacteria_bacterium_RIFCSPHIGHO2_01_FULL_39_10:0.084645762,(Candidatus_Nomurabacteria_bacterium_RIFOXYC2_FULL_36_19:0.079475219,Candidatus_Nomurabacteria_bacterium_RIFCSPLOWO2_01_FULL_40_18:0.085941487)0.951:0.018864901)0.431:0.010672326)0.457:0.011668634,Candidatus_Nomurabacteria_bacterium_RIFCSPLOWO2_01_FULL_41_18:0.086766056)0.995:0.026288609)1.000:0.043237390,Candidatus_Nomurabacteria_bacterium_RIFCSPLOWO2_12_40_14:0.127232466)0.786:0.010483087,((Candidatus_Nomurabacteria_bacterium_RIFCSPLOWO2_01_FULL_41_12:0.073134350,Candidatus_Nomurabacteria_bacterium_RIFCSPHIGHO2_01_FULL_40_12:0.076540209)1.000:0.059841071,Candidatus_Nomurabacteria_bacterium_RIFCSPLOWO2_12_FULL_37_8:0.117225618)0.994:0.024492506)0.688:0.013440142,(Candidatus_Nomurabacteria_bacterium_RIFCSPLOWO2_01_FULL_37_25:0.105944570,Candidatus_Nomurabacteria_bacterium_RIFCSPLOWO2_01_FULL_39_18:0.138513714)0.998:0.030017543)0.618:0.016289741)0.923:0.018828464,Candidatus_Nomurabacteria_bacterium_RIFCSPHIGHO2_01_FULL_38_19:0.205291224)0.951:0.021317240)0.987:0.023293673,((CG10_big_fil_rev_8_21_14_0_10_Nomurabacteria_OD1_35_16:0.132926093,Candidatus_Nomurabacteria_bacterium_RIFCSPLOWO2_01_FULL_41_52b:0.172167274)1.000:0.042111654,(Bacteria_CPR_ParcubacteriaOD1_Nomurabacteria_GWA2_OD1_40_9:0.185061465,Candidatus_Nomurabacteria_bacterium_RIFCSPHIGHO2_01_FULL_40_20:0.143774913)0.996:0.042599946)0.856:0.018610961)0.860:0.021599211)0.992:0.039388834,Candidatus_Nomurabacteria_bacterium_RIFCSPLOWO2_12_FULL_46_14:0.212372500)0.719:0.038055295)1.000:0.173169804,((Bacteria_CPR_ParcubacteriaOD1_Nomurabacteria_RAAC4_OD1:0.163635366,Candidatus_Nomurabacteria_bacterium_RIFOXYD1_FULL_36_19:0.156371083)1.000:0.170178375,(Candidatus_Nomurabacteria_bacterium_RIFCSPHIGHO2_02_FULL_38_15:0.358559797,Candidatus_Nomurabacteria_bacterium_RIFCSPHIGHO2_02_FULL_33_12:0.397132214)0.993:0.085660316)0.990:0.057603514)0.942:0.045859978,((Candidatus_Nomurabacteria_bacterium_RIFCSPLOWO2_02_FULL_42_17:0.340191141,Candidatus_Nomurabacteria_bacterium_RIFCSPHIGHO2_01_FULL_39_9:0.458837246)0.401:0.075159610,(Bacteria_CPR_ParcubacteriaOD1_Nomurabacteria_GWB1_OD1_37_5:0.231276388,Candidatus_Nomurabacteria_bacterium_RIFCSPHIGHO2_01_FULL_42_16:0.271554473)1.000:0.121809039)0.716:0.032066812)0.984:0.046260042)0.114:0.042670445,Candidatus_Nomurabacteria_bacterium_RIFCSPLOWO2_01_FULL_36_10b:0.610796879)0.857:0.044816559)0.541:0.036821641)0.692:0.029801581,(((Candidatus_Lloydbacteria_bacterium_RIFCSPLOWO2_01_FULL_50_20:0.106366552,(Candidatus_Lloydbacteria_bacterium_RIFCSPLOWO2_02_FULL_54_12:0.094448810,Candidatus_Lloydbacteria_bacterium_RIFCSPHIGHO2_02_FULL_50_13:0.092656926)0.997:0.037081847)1.000:0.085068943,(Candidatus_Lloydbacteria_bacterium_RIFOXYC12_FULL_46_25:0.165442747,Candidatus_Lloydbacteria_bacterium_RIFCSPHIGHO2_01_FULL_49_22:0.168655066)0.642:0.041989704)1.000:0.339588883,(CG2_30_FULL_Yonathbacteria_OD1_47_67:0.343770453,((Candidatus_Yonathbacteria_bacterium_RIFCSPLOWO2_01_FULL_43_27:0.166906415,(Candidatus_Yonathbacteria_bacterium_RIFCSPLOWO2_01_FULL_47_33b:0.103902527,(CG1_02_FULL_Yonathbacteria_OD1_43_90:0.072108175,(Candidatus_Yonathbacteria_bacterium_RIFCSPHIGHO2_01_FULL_44_41:0.032643538,(Bacteria_CPR_ParcubacteriaOD1_Nomurabacteria_GWC2_OD1_42_20:0.033364113,CG_4_9_14_0_2_um_filter_Yonathbacteria_OD1_43_16:0.071896796)1.000:0.030673942)1.000:0.056636246)1.000:0.045869222)0.998:0.060514636)1.000:0.221306848,(Candidatus_Yonathbacteria_bacterium_RIFCSPHIGHO2_01_FULL_51_10:0.174769959,Candidatus_Yonathbacteria_bacterium_RIFOXYC1_FULL_52_10:0.165871026)1.000:0.184169884)0.992:0.063113733)0.934:0.040052160)0.827:0.037385334)0.666:0.027909976,(((Candidatus_Adlerbacteria_bacterium_RIFOXYC1_FULL_48_26:0.222120144,((Candidatus_Adlerbacteria_bacterium_RIFCSPLOWO2_01_FULL_54_21b:0.191117632,Candidatus_Adlerbacteria_bacterium_RIFCSPHIGHO2_01_FULL_54_23:0.205277851)0.995:0.063566880,(Candidatus_Adlerbacteria_bacterium_RIFCSPHIGHO2_12_FULL_53_18:0.164870535,(Candidatus_Adlerbacteria_bacterium_RIFCSPHIGHO2_02_FULL_52_17:0.214105676,Candidatus_Adlerbacteria_bacterium_RIFCSPLOWO2_01_FULL_51_16:0.210059979)0.166:0.039340548)0.683:0.034830269)0.434:0.042406655)1.000:0.320339453,(((((Candidatus_Zambryskibacteria_bacterium_RIFCSPHIGHO2_12_FULL_43_12b:0.285581130,(CG11_big_fil_rev_8_21_14_0_20_Zambryskibacteria_OD1_40_24:0.246352221,Candidatus_Zambryskibacteria_bacterium_RIFCSPHIGHO2_12_FULL_44_12b:0.294994711)0.947:0.053322672)1.000:0.100422168,((Candidatus_Zambryskibacteria_bacterium_RIFCSPLOWO2_02_39_10:0.143733319,(Candidatus_Zambryskibacteria_bacterium_RIFCSPLOWO2_02_FULL_39_26:0.144057320,Candidatus_Zambryskibacteria_bacterium_RIFOXYD1_FULL_40_13:0.150716926)0.741:0.038822912)1.000:0.179142500,(Candidatus_Zambryskibacteria_bacterium_RIFCSPHIGHO2_01_FULL_44_22b:0.186112637,((Candidatus_Zambryskibacteria_bacterium_RIFCSPLOWO2_02_FULL_44_12b:0.135291269,(Bacteria_CPR_ParcubacteriaOD1_GWA2_OD1_50_10_part:0.130814439,(Candidatus_Zambryskibacteria_bacterium_RIFCSPHIGHO2_01_FULL_46_25:0.118380243,(Candidatus_Zambryskibacteria_bacterium_RIFCSPHIGHO2_01_FULL_49_18:0.135308629,Candidatus_Zambryskibacteria_bacterium_RIFCSPHIGHO2_02_FULL_43_37:0.097854453)1.000:0.061869849)1.000:0.082066376)0.979:0.064423112)0.426:0.025419226,(Candidatus_Zambryskibacteria_bacterium_RIFCSPHIGHO2_02_FULL_39_16:0.147956695,(((Candidatus_Zambryskibacteria_bacterium_RIFOXYD2_FULL_43_10:0.148043425,(Bacteria_CPR_ParcubacteriaOD1_GWA1_OD1_49_11_partial:0.102360951,(Candidatus_Zambryskibacteria_bacterium_RIFCSPLOWO2_01_FULL_47_33:0.082647892,Bacteria_CPR_ParcubacteriaOD1_GWD1_OD1_44_9_partial:0.068893145)0.009:0.015650453)1.000:0.038558196)0.837:0.022172416,(CG11_big_fil_rev_8_21_14_0_20_Zambryskibacteria_OD1_42_18:0.142180405,CG22_combo_CG10-13_8_21_14_all_Zambryskibacteria_OD1_42_17:0.156501614)0.827:0.041050701)0.937:0.029468410,Candidatus_Zambryskibacteria_bacterium_RIFCSPHIGHO2_01_FULL_43_60:0.117459808)0.560:0.024421825)0.953:0.028013204)0.315:0.036521057)1.000:0.222523239)0.982:0.047323015)0.957:0.028264387,(((Candidatus_Zambryskibacteria_bacterium_RIFCSPLOWO2_01_FULL_35_19:0.014575417,CG10_big_fil_rev_8_21_14_0_10_Zambryskibacteria_OD1_34_34:0.029594707)1.000:0.145379936,(Candidatus_Zambryskibacteria_bacterium_RIFOXYD1_FULL_39_35:0.118319861,(Candidatus_Zambryskibacteria_bacterium_RIFCSPLOWO2_12_FULL_39_16:0.132308798,Candidatus_Zambryskibacteria_bacterium_RIFCSPHIGHO2_02_FULL_39_19:0.125032489)0.328:0.022912073)0.980:0.042590091)1.000:0.245593056,CG10_big_fil_rev_8_21_14_0_10_Zambryskibacteria_OD1_42_12:0.375950853)0.996:0.061319560)0.999:0.056613491,CG11_big_fil_rev_8_21_14_0_20_novel_Parcubacteria_OD1_39_22:0.386959126)0.490:0.025841246,((((Bacteria_CPR_ParcubacteriaOD1_GWA2_OD1_47_21_part:0.295397828,(Candidatus_Taylorbacteria_bacterium_RIFCSPHIGHO2_02_FULL_46_13:0.183159707,Candidatus_Taylorbacteria_bacterium_RIFCSPHIGHO2_01_FULL_46_22b:0.196712763)1.000:0.183370612)0.783:0.063681279,(((Candidatus_Taylorbacteria_bacterium_RIFCSPLOWO2_02_FULL_44_35:0.096023121,Bacteria_CPR_ParcubacteriaOD1_GWB1_OD1_44_7:0.068607674)1.000:0.286024062,Candidatus_Taylorbacteria_bacterium_RIFCSPLOWO2_12_FULL_47_20:0.358987125)0.534:0.058233883,Candidatus_Taylorbacteria_bacterium_RIFCSPHIGHO2_02_FULL_45_35:0.298567993)0.194:0.037255832)1.000:0.063958257,(((Candidatus_Taylorbacteria_bacterium_RIFCSPHIGHO2_02_FULL_43_32b:0.424960221,((Bacteria_CPR_ParcubacteriaOD1_GWA2_OD1_47_12:0.020029348,(Bacteria_Parcubacteria_OD1_RIF-OD1-11_RIFCSPHIGHO2_02_FULL_RIF_OD1_11_47_18:0.003981503,Candidatus_Taylorbacteria_bacterium_RIFCSPHIGHO2_02_FULL_47_18:0.000000005)0.996:0.038693984)1.000:0.326953909,(CG11_big_fil_rev_8_21_14_0_20_Taylorbacteria_OD1_46_11:0.247284654,(Candidatus_Taylorbacteria_bacterium_RIFCSPHIGHO2_01_FULL_51_15:0.162000570,(Bacteria_CPR_ParcubacteriaOD1_GWA2_OD1_47_64:0.099846518,Candidatus_Taylorbacteria_bacterium_RIFCSPLOWO2_02_50_13:0.151728917)1.000:0.058944552)1.000:0.088221988)1.000:0.093246052)0.995:0.077008908)0.940:0.049665752,(Bacteria_CPR_ParcubacteriaOD1_GWA2_OD1_like_47_16:0.160602020,Bacteria_CPR_ParcubacteriaOD1_GWA2_OD1_44_15_partial:0.168217754)1.000:0.172704441)0.997:0.045542235,(Candidatus_Taylorbacteria_bacterium_RIFCSPLOWO2_12_FULL_43_20:0.343180370,Candidatus_Taylorbacteria_bacterium_RIFCSPLOWO2_01_FULL_45_15b:0.409947284)0.999:0.087784722)0.637:0.026379014)0.985:0.029964437,((Bacteria_CPR_ParcubacteriaOD1_GWA1_OD1_40_21:0.246095305,Candidatus_Taylorbacteria_bacterium_RIFOXYD2_FULL_36_9:0.282950327)1.000:0.103591057,(CG10_big_fil_rev_8_21_14_0_10_Taylorbacteria_OD1_41_48:0.409720488,(Candidatus_Taylorbacteria_bacterium_RIFCSPHIGHO2_02_FULL_44_12:0.212312146,Candidatus_Taylorbacteria_bacterium_RIFCSPHIGHO2_12_FULL_45_16:0.154763141)1.000:0.261281776)0.901:0.054889496)0.807:0.034205313)0.989:0.038367065)0.995:0.037828135)0.708:0.029622765,((((CG10_big_fil_rev_8_21_14_0_10_Kaiserbacteria_OD1_49_17:0.343551924,((CG10_big_fil_rev_8_21_14_0_10_Kaiserbacteria_OD1_43_70:0.317326135,(CG10_big_fil_rev_8_21_14_0_10_Kaiserbacteria_OD1_59_10:0.222644560,(Candidatus_Kaiserbacteria_bacterium_RIFCSPLOWO2_02_FULL_51_13:0.239859241,(Candidatus_Kaiserbacteria_bacterium_RIFCSPLOWO2_12_FULL_50_28:0.215972077,(((Candidatus_Kaiserbacteria_bacterium_RIFCSPHIGHO2_02_FULL_59_21:0.114256978,Candidatus_Kaiserbacteria_bacterium_RIFCSPLOWO2_01_FULL_54_20:0.102897091)0.999:0.047534158,(Candidatus_Kaiserbacteria_bacterium_RIFCSPHIGHO2_01_FULL_55_17:0.153376438,Candidatus_Kaiserbacteria_bacterium_RIFCSPLOWO2_01_FULL_54_13:0.161390799)0.433:0.025710925)0.999:0.047507961,(((Bacteria_CPR_ParcubacteriaOD1_Kaiserbacteria_GWA2_OD1_52_12:0.184422814,(Candidatus_Kaiserbacteria_bacterium_RIFCSPHIGHO2_02_FULL_54_11b:0.146274539,(CG10_big_fil_rev_8_21_14_0_10_Kaiserbacteria_OD1_51_14:0.122378383,(Candidatus_Kaiserbacteria_bacterium_RIFCSPLOWO2_01_FULL_54_22:0.092778142,Candidatus_Kaiserbacteria_bacterium_RIFCSPHIGHO2_01_FULL_53_29:0.084726455)0.775:0.025865670)0.929:0.029507227)0.986:0.036399676)0.956:0.029798051,(Candidatus_Kaiserbacteria_bacterium_RIFCSPLOWO2_01_FULL_55_25:0.171410520,(Candidatus_Kaiserbacteria_bacterium_RIFCSPLOWO2_01_FULL_53_17:0.108051733,(Bacteria_Parcubacteria_OD1_RIFCSPHIGHO2_01_FULL_OD1_56_18:0.110738286,Candidatus_Kaiserbacteria_bacterium_RIFCSPHIGHO2_01_FULL_56_24:0.090708329)0.980:0.039932276)1.000:0.132302854)0.973:0.046127566)0.213:0.021326979,(Candidatus_Kaiserbacteria_bacterium_RIFCSPHIGHO2_02_FULL_49_16:0.166279673,Candidatus_Kaiserbacteria_bacterium_RIFCSPHIGHO2_12_FULL_53_13:0.107038539)1.000:0.100388455)0.000:0.035643432)0.545:0.038996465)0.543:0.033350906)0.986:0.054660052)1.000:0.147044130)1.000:0.110715102,(((Candidatus_Kaiserbacteria_bacterium_RIFCSPHIGHO2_12_FULL_56_13:0.239186888,(((Candidatus_Kaiserbacteria_bacterium_RIFCSPHIGHO2_02_FULL_55_17:0.101152459,((Candidatus_Kaiserbacteria_bacterium_RIFCSPLOWO2_01_FULL_52_12b:0.121534945,(Bacteria_CPR_ParcubacteriaOD1_GWB1_OD1_57_6:0.138413799,(Candidatus_Kaiserbacteria_bacterium_GWA2_50_9:0.122507085,Candidatus_Kaiserbacteria_bacterium_RIFCSPLOWO2_01_FULL_55_19:0.127059134)0.996:0.041797525)0.141:0.023676554)0.135:0.022836284,Candidatus_Kaiserbacteria_bacterium_RIFCSPHIGHO2_02_FULL_54_22:0.114140520)0.941:0.023772910)0.999:0.037361510,(Candidatus_Kaiserbacteria_bacterium_RIFOXYD1_FULL_47_14:0.150392630,CG2_30_FULL_Kaiserbacteria_OD1_50_59:0.140057086)0.437:0.013791878)0.993:0.038775968,(Candidatus_Kaiserbacteria_bacterium_RIFCSPHIGHO2_01_FULL_53_31:0.107363188,CG10_big_fil_rev_8_21_14_0_10_Kaiserbacteria_OD1_56_12:0.168481843)0.990:0.052902884)1.000:0.115946055)1.000:0.274191064,(Candidatus_Kaiserbacteria_bacterium_RIFCSPHIGHO2_01_FULL_48_10:0.247481749,CG10_big_fil_rev_8_21_14_0_10_Kaiserbacteria_OD1_45_20:0.275148899)1.000:0.155935379)0.997:0.060617765,(((Candidatus_Kaiserbacteria_bacterium_RIFCSPHIGHO2_02_FULL_49_34:0.048418468,Candidatus_Kaiserbacteria_bacterium_RIFCSPLOWO2_12_FULL_50_10:0.059224363)1.000:0.343891123,((CG10_big_fil_rev_8_21_14_0_10_Kaiserbacteria_OD1_47_16:0.192692794,Bacteria_CPR_ParcubacteriaOD1_L1_Parcubacteria_bacterium_SCGC_AAA040_L21_CrabSpa_001_179:0.204222504)1.000:0.070311920,((CG10_big_fil_rev_8_21_14_0_10_Kaiserbacteria_OD1_44_10:0.108403518,(Candidatus_Kaiserbacteria_bacterium_RIFCSPHIGHO2_01_FULL_46_22:0.046845847,Candidatus_Kaiserbacteria_bacterium_RIFOXYB1_FULL_46_14:0.035324093)1.000:0.117133081)1.000:0.157494899,(CG2_30_FULL_Kaiserbacteria_OD1_44_11:0.231745634,(Candidatus_Kaiserbacteria_bacterium_RIFCSPLOWO2_12_FULL_45_26:0.158319822,(CG_4_8_14_3_um_filter_Kaiserbacteria_OD1_38_9:0.069339347,((Bacteria_Parcubacteria_OD1_Kaiserbacteria_RIFOXYD1_FULL_OD1_Kaiserbacteria_42_15:0.009528899,Candidatus_Kaiserbacteria_bacterium_RIFOXYD1_FULL_42_15:0.003698018)1.000:0.055957671,CG_4_9_14_0_2_um_filter_Kaiserbacteria_OD1_41_32:0.065200883)0.935:0.018177982)1.000:0.138806399)1.000:0.086829780)0.480:0.029511577)0.921:0.037095542)0.918:0.049582779)1.000:0.153564748,Bacteria_CPR_ParcubacteriaOD1_GWA2_OD1_43_11:0.445482120)0.570:0.035189559)0.899:0.036785991)0.000:0.037840650)0.976:0.043137383,((Bacteria_Parcubacteria_OD1_Kaiserbacteria_RIFCSPHIGHO2_02_FULL_OD1_Kaiserbacteria_49_11:0.004891476,Candidatus_Kaiserbacteria_bacterium_RIFCSPHIGHO2_02_FULL_49_11:0.002187620)1.000:0.304967545,(Candidatus_Kaiserbacteria_bacterium_RIFCSPHIGHO2_01_FULL_49_13:0.197039900,Candidatus_Kaiserbacteria_bacterium_RIFCSPLOWO2_01_FULL_51_21:0.214877507)1.000:0.152316468)0.385:0.040123090)0.990:0.052989232,(Candidatus_Campbellbacteria_bacterium_RIFCSPLOWO2_02_35_12:0.061071588,CG10_big_fil_rev_8_21_14_0_10_Campbellbacteria_OD1_35_52:0.056221730)1.000:0.296952107)0.958:0.053878189,((Candidatus_Campbellbacteria_bacterium_RIFOXYC2_FULL_35_25:0.171226026,(Candidatus_Campbellbacteria_bacterium_RIFCSPLOWO2_01_FULL_34_15:0.104643811,Candidatus_Campbellbacteria_bacterium_RIFCSPLOWO2_02_FULL_35_11:0.147749946)1.000:0.085232443)1.000:0.189603002,(CG11_big_fil_rev_8_21_14_0_20_Campbellbacteria_OD1_44_21:0.389421738,CG22_combo_CG10-13_8_21_14_all_Campbellbacteria_OD1_36_13:0.386302929)0.654:0.072022059)0.992:0.056438249)0.371:0.026216590)0.999:0.040679640)1.000:0.055700747)1.000:0.111806318)0.594:0.044722746)1.000:0.069788388,(CG10_big_fil_rev_8_21_14_0_10_Tagabacteria_OD1_40_13:0.434685850,(CG03_land_8_20_14_0_80_cor_Tagabacteria_OD1_41_22:0.199264540,Candidatus_Tagabacteria_bacterium_RIFCSPLOWO2_01_FULL_42_9:0.208292328)1.000:0.155518690)0.000:0.038986375)0.993:0.047980697,(Candidatus_Tagabacteria_bacterium_RIFCSPLOWO2_01_FULL_39_11:0.388591135,Bacteria_CPR_ParcubacteriaOD1_GWB1_OD1_41_6_partial:0.384903747)0.585:0.061764520)0.992:0.043533781,(((Candidatus_Giovannonibacteria_bacterium_RIFCSPHIGHO2_02_FULL_46_20:0.358981496,((Candidatus_Giovannonibacteria_bacterium_RIFCSPLOWO2_01_FULL_46_32:0.190328377,((Bacteria_CPR_ParcubacteriaOD1_Giovannonibacteria_GWA1_OD1_44_29:0.068938540,Candidatus_Giovannonibacteria_bacterium_RIFCSPHIGHO2_12_FULL_44_22:0.054436552)1.000:0.120783057,(Candidatus_Giovannonibacteria_bacterium_RIFCSPHIGHO2_01_FULL_45_23:0.154526870,Candidatus_Giovannonibacteria_bacterium_RIFCSPLOWO2_01_FULL_45_140:0.151784546)0.519:0.026738130)0.653:0.026982054)1.000:0.080549365,(Candidatus_Giovannonibacteria_bacterium_RIFCSPHIGHO2_02_FULL_44_11:0.178625819,(Candidatus_Giovannonibacteria_bacterium_RIFCSPLOWO2_01_FULL_44_16:0.060895822,Candidatus_Giovannonibacteria_bacterium_RIFCSPLOWO2_12_FULL_44_32:0.069448964)1.000:0.133425260)1.000:0.111847357)0.997:0.062710859)1.000:0.200287303,(Bacteria_CPR_ParcubacteriaOD1_Giovannonibacteria_GWA2_OD1_53_7_partial:0.267280164,((Bacteria_CPR_ParcubacteriaOD1_Giovannonibacteria_GWF2_OD1_42_19:0.001610474,Candidatus_Giovannonibacteria_bacterium_RIFCSPHIGHO2_02_42_15:0.006633777)1.000:0.298641148,(Candidatus_Giovannonibacteria_bacterium_RIFOXYD1_FULL_48_21:0.227081047,(Candidatus_Giovannonibacteria_bacterium_RIFCSPLOWO2_01_FULL_46_13:0.158290781,(Candidatus_Giovannonibacteria_bacterium_RIFCSPLOWO2_12_FULL_44_15:0.058540177,(Candidatus_Giovannonibacteria_bacterium_RIFCSPHIGHO2_02_43_16:0.064079158,Candidatus_Giovannonibacteria_bacterium_RIFCSPLOWO2_12_FULL_43_11c:0.060870591)0.000:0.020978604)1.000:0.137496498)1.000:0.077867747)1.000:0.093381384)0.187:0.036532369)1.000:0.138912548)0.918:0.049632891,((Candidatus_Niyogibacteria_bacterium_RIFCSPLOWO2_01_FULL_45_48:0.513450962,(CG10_big_fil_rev_8_21_14_0_10_Niyogibacteria_OD1_42_19:0.336325422,CG10_big_fil_rev_8_21_14_0_10_Niyogibacteria_OD1_46_36:0.330289261)0.999:0.080475379)0.820:0.062888594,Candidatus_Niyogibacteria_bacterium_RIFCSPLOWO2_12_FULL_41_13:0.618132794)0.987:0.056219201)0.532:0.037330038)1.000:0.064566992,((Candidatus_Ryanbacteria_bacterium_RIFCSPLOWO2_01_FULL_44_230:0.477439651,(Candidatus_Ryanbacteria_bacterium_RIFCSPLOWO2_01_FULL_48_26:0.334201228,Candidatus_Ryanbacteria_bacterium_RIFCSPLOWO2_02_FULL_47_14:0.275360476)1.000:0.136981403)1.000:0.119769815,(Candidatus_Ryanbacteria_bacterium_RIFCSPHIGHO2_02_FULL_48_12:0.312444876,(CG10_big_fil_rev_8_21_14_0_10_Ryanbacteria_OD1_43_42:0.310904626,(Candidatus_Ryanbacteria_bacterium_RIFCSPLOWO2_02_FULL_45_11c:0.126859151,Candidatus_Ryanbacteria_bacterium_RIFCSPHIGHO2_02_FULL_45_13b:0.132216060)1.000:0.238459383)1.000:0.134202941)1.000:0.147225741)0.772:0.048486369)1.000:0.048876794)1.000:0.096742473,((Bacteria_Parcubacteria_OD1_RIFCSPLOWO2_01_FULL_OD1_48_18:0.532246767,(((Candidatus_Liptonbacteria_bacterium_RIFOXYD1_FULL_36_11:0.351509774,CG11_big_fil_rev_8_21_14_0_20_Liptonbacteria_OD1_35_14:0.376762858)1.000:0.179825013,(Candidatus_Jorgensenbacteria_bacterium_RIFCSPLOWO2_12_FULL_42_11:0.421261335,(Candidatus_Jorgensenbacteria_bacterium_GWA1_54_12:0.737612668,((((Candidatus_Jorgensenbacteria_bacterium_RIFCSPHIGHO2_02_FULL_45_20:0.317855710,Bacteria_CPR_ParcubacteriaOD1_Jorgensenbacteria_GWA2_OD1_45_13:0.296233724)1.000:0.117862252,Candidatus_Jorgensenbacteria_bacterium_RIFCSPLOWO2_01_FULL_45_25b:0.469268632)0.520:0.029283580,(CG23_combo_of_CG06-09_8_20_14_all_150_Jorgensenbacteria_OD1_54_14:0.384195948,(Candidatus_Jorgensenbacteria_bacterium_GWA1_49_17:0.272515035,Bacteria_CPR_ParcubacteriaOD1_Jorgensenbacteria_GWB1_OD1_50_10:0.302319145)0.991:0.068904725)0.981:0.054110205)0.217:0.033531378,(CG03_land_8_20_14_0_80_cor_Jorgensenbacteria_OD1_38_39:0.363128006,Bacteria_CPR_ParcubacteriaOD1_Jorgensenbacteria_GWB1_OD1_49_9:0.318568573)0.079:0.057756265)0.995:0.060732048)0.995:0.067498532)1.000:0.075481164)0.668:0.027190311,((((Candidatus_Liptonbacteria_bacterium_RIFCSPLOWO2_12_FULL_60_15:0.387417759,(((Candidatus_Liptonbacteria_bacterium_RIFCSPHIGHO2_01_FULL_57_28:0.381021586,Candidatus_Liptonbacteria_bacterium_GWB1_49_6:0.294814523)0.862:0.060387281,(Candidatus_Liptonbacteria_bacterium_RIFCSPLOWO2_01_FULL_45_15:0.329940145,((Candidatus_Liptonbacteria_bacterium_RIFCSPLOWO2_01_FULL_56_20:0.234961946,Bacteria_CPR_ParcubacteriaOD1_GWA1_OD1_59_11:0.260454765)0.999:0.087213919,Candidatus_Liptonbacteria_bacterium_RIFCSPLOWO2_01_FULL_53_13:0.355994773)0.592:0.036896268)0.921:0.039090126)0.729:0.040864045,Candidatus_Liptonbacteria_bacterium_RIFCSPLOWO2_01_FULL_52_25:0.318579362)1.000:0.119393008)0.989:0.051764181,(Candidatus_Harrisonbacteria_bacterium_RIFCSPLOWO2_01_FULL_40_28:0.469922079,Candidatus_Wolfebacteria_bacterium_RIFCSPLOWO2_01_FULL_45_19:0.346128351)0.515:0.050387246)0.971:0.037011526,((((Candidatus_Harrisonbacteria_bacterium_RIFCSPLOWO2_02_FULL_41_13b:0.345472626,(Candidatus_Harrisonbacteria_bacterium_RIFCSPLOWO2_01_FULL_44_18:0.248648527,Candidatus_Harrisonbacteria_bacterium_RIFCSPHIGHO2_12_FULL_48_16:0.287846954)0.967:0.059356407)0.893:0.042973610,(CG10_big_fil_rev_8_21_14_0_10_Harrisonbacteria_OD1_42_17:0.502322383,((CG10_big_fil_rev_8_21_14_0_10_Harrisonbacteria_OD1_44_23:0.368184855,(CG10_big_fil_rev_8_21_14_0_10_Harrisonbacteria_OD1_38_8:0.390071869,(CG10_big_fil_rev_8_21_14_0_10_Harrisonbacteria_OD1_45_28:0.256783722,CG10_big_fil_rev_8_21_14_0_10_Harrisonbacteria_OD1_49_15:0.217267393)1.000:0.149452529)0.561:0.068076438)1.000:0.113212628,CG10_big_fil_rev_8_21_14_0_10_Harrisonbacteria_OD1_40_38:0.421127438)0.000:0.038356113)0.951:0.039412639)0.993:0.054452014,(Candidatus_Harrisonbacteria_bacterium_RIFCSPHIGHO2_02_FULL_42_16:0.306227291,Candidatus_Harrisonbacteria_bacterium_RIFCSPLOWO2_02_FULL_45_10c:0.296438524)1.000:0.202733691)0.998:0.060996044,(Candidatus_Colwellbacteria_bacterium_RIFCSPHIGHO2_12_FULL_44_17:0.429746444,((Candidatus_Colwellbacteria_bacterium_RIFCSPLOWO2_02_FULL_45_11:0.333707465,((CG10_big_fil_rev_8_21_14_0_10_Colwellbacteria_OD1_41_28:0.322133902,CG10_big_fil_rev_8_21_14_0_10_Colwellbacteria_OD1_42_22:0.244770742)0.235:0.051588124,(Candidatus_Colwellbacteria_bacterium_GWA2_46_10:0.298290691,Candidatus_Colwellbacteria_bacterium_RBG_13_48_8:0.292856505)0.734:0.044057730)1.000:0.155038662)1.000:0.122207781,(CG_4_9_14_0_2_um_filter_Colwellbacteria_OD1_50_12:0.381464025,(Candidatus_Colwellbacteria_bacterium_RIFCSPLOWO2_01_FULL_48_10:0.382468876,(Candidatus_Colwellbacteria_bacterium_RIFCSPHIGHO2_12_FULL_43_12:0.210496192,CG1_02_FULL_Colwellbacteria_OD1_42_13:0.190893318)1.000:0.131340324)0.872:0.040277036)0.748:0.039495297)1.000:0.073950496)1.000:0.077976502)0.864:0.035643678)0.972:0.033143255,((Candidatus_Wolfebacteria_bacterium_GWA1_42_9:0.323272573,Candidatus_Wolfebacteria_bacterium_RIFCSPLOWO2_01_FULL_47_17b:0.410918448)1.000:0.189123401,(CG03_land_8_20_14_0_80_cor_Wolfebacteria_OD1_36_15:0.404990164,((CG10_big_fil_rev_8_21_14_0_10_Wolfebacteria_OD1_31_9:0.260248761,(Bacteria_CPR_ParcubacteriaOD1_Wolfebacteria_GWE2_OD1_ACD81_44_13:0.050928684,(Bacteria_CPR_ParcubacteriaOD1_Wolfebacteria_GWA2_OD1_ACD81_47_9:0.051907515,(Candidatus_Wolfebacteria_bacterium_RIFOXYB1_FULL_54_12:0.006287185,Candidatus_Wolfebacteria_bacterium_RIFOXYD12_FULL_48_21:0.011485909)0.994:0.027527090)0.600:0.027528776)1.000:0.254132898)1.000:0.132284541,((CG03_land_8_20_14_0_80_cor_Wolfebacteria_OD1_40_12:0.222283262,(CG18_big_fil_WC_8_21_14_2_50_Wolfebacteria_OD1_39_7:0.155414107,(Candidatus_Wolfebacteria_bacterium_RBG_13_41_7:0.097030134,CG_4_10_14_0_2_um_filter_Wolfebacteria_OD1_39_18:0.086698794)1.000:0.216855808)0.729:0.043227024)1.000:0.062025697,(CG02_land_8_20_14_3_00_150_Wolfebacteria_OD1_37_12:0.260277104,(Candidatus_Wolfebacteria_bacterium_RIFCSPLOWO2_01_FULL_38_11:0.227077140,Bacteria_CPR_ParcubacteriaOD1_Wolfebacteria_GWB1_OD1_41_12:0.202904628)0.000:0.034633295)0.997:0.040377413)0.992:0.040196349)0.214:0.033428394)0.925:0.036162905)0.998:0.051844115)0.120:0.026447769)1.000:0.098811222)1.000:0.104595592,(((Bacteria_CPR_ParcubacteriaOD1_GWB1_OD1_rel_45_10:0.188408435,Candidatus_Brennerbacteria_bacterium_RIFOXYD1_FULL_41_16:0.240675483)1.000:0.248558412,(CG23_combo_of_CG06-09_8_20_14_all_150_Brennerbacteria_OD1_44_41:0.410359233,Bacteria_CPR_ParcubacteriaOD1_GWB1_OD1_rel_46_8:0.443318564)0.944:0.087995836)1.000:0.280326622,Bacteria_CPR_ParcubacteriaOD1_L1_Parcubacteria_bacterium_SCGC_AAA011_A09_DUSEL_001_189:0.605564054)0.162:0.082630067)0.999:0.060972398)0.839:0.030168193)0.952:0.037480348)0.957:0.032201065,(CG10_big_fil_rev_8_21_14_0_10_Portnoybacteria_OD1_36_7:0.603710700,((((Candidatus_Yanofskybacteria_bacterium_RIFCSPHIGHO2_12_FULL_45_19b:0.338451934,Candidatus_Yanofskybacteria_bacterium_RIFCSPLOWO2_02_FULL_43_10b:0.254199014)1.000:0.116965113,CG10_big_fil_rev_8_21_14_0_10_Yanofskybacteria_OD1_46_23:0.501488034)0.646:0.043121834,((Candidatus_Yanofskybacteria_bacterium_RIFCSPLOWO2_02_FULL_45_18:0.341394669,((Candidatus_Yanofskybacteria_bacterium_RIFCSPLOWO2_01_FULL_44_88:0.289393099,(Bacteria_CPR_ParcubacteriaOD1_Yanofskybacteria_GWD1_OD1_39_16_partial:0.197930921,Candidatus_Yanofskybacteria_bacterium_RIFOXYC2_FULL_44_13:0.194404329)1.000:0.101550776)0.999:0.054488083,(((Candidatus_Yanofskybacteria_bacterium_RIFCSPHIGHO2_02_FULL_41_11:0.258878082,(Candidatus_Yanofskybacteria_bacterium_RIFCSPHIGHO2_01_FULL_44_24:0.210629648,((Candidatus_Yanofskybacteria_bacterium_RIFCSPHIGHO2_02_FULL_38_22b:0.177070263,Candidatus_Yanofskybacteria_bacterium_RIFCSPHIGHO2_01_FULL_39_8b:0.140162661)0.958:0.038273963,(Candidatus_Yanofskybacteria_bacterium_RIFCSPHIGHO2_02_FULL_39_10:0.194223606,Candidatus_Yanofskybacteria_bacterium_RIFCSPHIGHO2_02_FULL_41_29:0.160681372)0.823:0.028104466)1.000:0.077711750)1.000:0.078741252)0.998:0.048813917,((Candidatus_Yanofskybacteria_bacterium_RIFCSPHIGHO2_01_FULL_44_22:0.195868991,(Bacteria_CPR_ParcubacteriaOD1_Yanofskybacteria_GWC2_OD1_41_9:0.006942067,Candidatus_Yanofskybacteria_bacterium_RIFOXYD1_FULL_42_10:0.024532399)1.000:0.177475373)1.000:0.102699986,(((Candidatus_Yanofskybacteria_bacterium_RIFCSPHIGHO2_01_FULL_48_25b:0.188792548,Candidatus_Yanofskybacteria_bacterium_RIFCSPHIGHO2_01_FULL_41_21:0.147226443)1.000:0.095193844,(Candidatus_Yanofskybacteria_bacterium_RIFCSPHIGHO2_02_FULL_50_12:0.192744270,(Candidatus_Yanofskybacteria_bacterium_RIFCSPLOWO2_01_FULL_49_17:0.130246688,Candidatus_Yanofskybacteria_bacterium_RIFCSPLOWO2_02_FULL_47_9b:0.122897007)1.000:0.103220085)0.903:0.039489939)1.000:0.148020267,(CG10_big_fil_rev_8_21_14_0_10_Yanofskybacteria_OD1_37_15:0.286896865,(Bacteria_CPR_ParcubacteriaOD1_Yanofskybacteria_GWA1_OD1_39_13_partial:0.101347956,(Candidatus_Yanofskybacteria_bacterium_RIFCSPLOWO2_01_FULL_41_34:0.096063011,Candidatus_Yanofskybacteria_bacterium_RIFCSPHIGHO2_01_FULL_43_32:0.078453603)0.447:0.024081199)1.000:0.118220189)0.965:0.045492109)0.879:0.035224849)0.958:0.032793471)0.106:0.017656960,(Candidatus_Yanofskybacteria_bacterium_RIFCSPLOWO2_01_FULL_42_49:0.147196427,(Candidatus_Yanofskybacteria_bacterium_RIFCSPHIGHO2_01_FULL_43_42:0.112260429,Candidatus_Yanofskybacteria_bacterium_RIFCSPHIGHO2_02_FULL_43_22:0.123929064)0.715:0.039261394)1.000:0.130258532)0.961:0.029396732)0.813:0.036497033)1.000:0.119735318,(CG10_big_fil_rev_8_21_14_0_10_Yanofskybacteria_OD1_36_16:0.329508400,(Candidatus_Yanofskybacteria_bacterium_RIFCSPHIGHO2_01_FULL_44_17:0.258580391,Candidatus_Yanofskybacteria_bacterium_RIFCSPLOWO2_01_FULL_49_25:0.323638064)1.000:0.104606816)0.999:0.064861191)0.124:0.027016860)0.988:0.062713829,Bacteria_Parcubacteria_OD1_RIFCSPHIGHO2_01_FULL_OD1_40_30:0.460322535)1.000:0.133338027)0.900:0.051767256)0.644:0.034426874,((((Candidatus_Spechtbacteria_bacterium_RIFCSPHIGHO2_02_FULL_43_15b:0.451739355,(Candidatus_Spechtbacteria_bacterium_RIFCSPLOWO2_01_FULL_46_10:0.421129516,(Candidatus_Spechtbacteria_bacterium_RIFCSPLOWO2_01_FULL_43_12:0.326961824,(Candidatus_Spechtbacteria_bacterium_RIFCSPLOWO2_02_FULL_38_8:0.247614254,Candidatus_Spechtbacteria_bacterium_RIFCSPLOWO2_12_FULL_38_22:0.259822423)1.000:0.094226761)0.634:0.053792047)1.000:0.244326746)1.000:0.105627981,(((Candidatus_Terrybacteria_bacterium_RIFCSPLOWO2_01_FULL_40_23:0.185915470,Candidatus_Terrybacteria_bacterium_RIFCSPLOWO2_01_FULL_44_24:0.186104559)1.000:0.306200876,(Candidatus_Terrybacteria_bacterium_RIFCSPLOWO2_01_FULL_58_14:0.368892750,Candidatus_Terrybacteria_bacterium_RIFCSPLOWO2_01_FULL_48_14:0.439745763)1.000:0.195818602)1.000:0.143774722,Bacteria_CPR_ParcubacteriaOD1_GWA2_OD1_rel_38_13:0.556558936)0.777:0.046383718)0.314:0.044123049,(CG_4_9_14_0_2_um_filter_novel_Parcubacteria_35_11:0.632911630,(CG11_big_fil_rev_8_21_14_0_20_novel_Parcubacteria_39_14:0.342594709,(CG08_land_8_20_14_0_20_novel_Parcubacteria_43_9:0.484407653,(((CG10_big_fil_rev_8_21_14_0_10_Staskawiczbacteria_OD1_38_10:0.262511648,(Candidatus_Staskawiczbacteria_bacterium_RIFOXYD1_FULL_32_13:0.256074302,((Candidatus_Staskawiczbacteria_bacterium_RIFCSPHIGHO2_02_FULL_34_9:0.236786782,(Candidatus_Staskawiczbacteria_bacterium_RIFCSPLOWO2_01_FULL_43_17b:0.196919928,((Candidatus_Staskawiczbacteria_bacterium_RIFCSPHIGHO2_12_FULL_38_11:0.143209974,Candidatus_Staskawiczbacteria_bacterium_RIFCSPHIGHO2_02_FULL_34_10:0.137006225)0.884:0.033660324,(Candidatus_Staskawiczbacteria_bacterium_RIFCSPHIGHO2_01_FULL_39_25:0.128688932,((Candidatus_Staskawiczbacteria_bacterium_RIFCSPHIGHO2_02_FULL_42_22:0.114909203,Candidatus_Staskawiczbacteria_bacterium_RIFCSPLOWO2_01_FULL_38_12b:0.115274093)1.000:0.088078087,Candidatus_Staskawiczbacteria_bacterium_RIFCSPLOWO2_01_FULL_33_13:0.173344857)0.434:0.019577932)0.981:0.024244518)0.302:0.016585429)0.997:0.046532103)1.000:0.094528686,(Candidatus_Staskawiczbacteria_bacterium_RIFCSPLOWO2_01_FULL_33_9:0.207746553,(Candidatus_Staskawiczbacteria_bacterium_RIFCSPLOWO2_12_FULL_37_15:0.170705054,((Candidatus_Staskawiczbacteria_bacterium_RIFOXYB1_FULL_37_44:0.110071523,Candidatus_Staskawiczbacteria_bacterium_RIFOXYC1_FULL_38_18:0.125100328)1.000:0.083777406,(Candidatus_Staskawiczbacteria_bacterium_RIFCSPLOWO2_01_FULL_37_25b:0.115784465,Candidatus_Staskawiczbacteria_bacterium_RIFOXYB1_FULL_38_37:0.124507146)1.000:0.080765416)0.954:0.042388991)0.911:0.027423888)0.675:0.024211782)0.550:0.032537201)1.000:0.126267842)1.000:0.112060066,((CG_4_10_14_0_8_um_filter_cor_Gribaldobacteria_OD1_33_9:0.383499444,(CG10_big_fil_rev_8_21_14_0_10_Gribaldobacteria_OD1_37_21:0.475107817,(CG08_land_8_20_14_0_20_Gribaldobacteria_OD1_39_15:0.175774948,CG1_02_FULL_Gribaldobacteria_OD1_41_26:0.243743963)1.000:0.178033462)0.999:0.088489932)0.998:0.068518100,(CG2_30_FULL_Gribaldobacteria_OD1_36_21:0.272023549,CG07_land_8_20_14_0_80_Gribaldobacteria_OD1_33_18:0.276472040)0.984:0.069470782)1.000:0.077353903)1.000:0.054409309,((((Candidatus_Nealsonbacteria_bacterium_RBG_13_36_15:0.291043481,(CG03_land_8_20_14_0_80_cor_Nealsonbacteria_OD1_36_12:0.250318738,CG_4_8_14_3_um_filter_Nealsonbacteria_OD1_37_23:0.238076224)0.983:0.045698076)0.925:0.022456124,((((((CG18_big_fil_WC_8_21_14_2_50_Nealsonbacteria_OD1_37_10:0.251981450,CG_4_9_14_3_um_filter_150_Nealsonbacteria_OD1_37_29:0.136037056)1.000:0.058291167,((CG_4_9_14_0_8_um_filter_Nealsonbacteria_OD1_36_17:0.185169411,(Bacteria_CPR_ParcubacteriaOD1_L1_Parcubacteria_bacterium_SCGC_AAA255_P19_SAK_001_138:0.179984128,CG23_combo_of_CG06-09_8_20_14_all_150_Nealsonbacteria_OD1_39_25:0.172664415)1.000:0.103934728)0.360:0.018424485,(Bacteria_OD1_uncultured_DG_74_1:0.175873651,CG_4_9_14_3_um_filter_150_Nealsonbacteria_OD1_37_13:0.133027528)1.000:0.096093355)0.849:0.020651679)0.731:0.026646100,(CG_4_9_14_0_8_um_filter_Nealsonbacteria_OD1_35_12:0.296299587,(CG_SAG_2014_w16S_Bacteria_OD1_36_1:0.261834950,CG08_land_8_20_14_0_20_Nealsonbacteria_OD1_38_20:0.245284241)0.647:0.039740148)0.662:0.027894867)0.146:0.017082324,Bacteria_OD1_uncultured_DG_74_3:0.291605449)0.632:0.030268481,CG23_combo_of_CG06-09_8_20_14_all_150_Nealsonbacteria_OD1_36_12:0.210111561)0.813:0.029335998,((CG23_combo_of_CG06-09_8_20_14_all_150_Nealsonbacteria_OD1_37_18:0.147917951,Candidatus_Nealsonbacteria_bacterium_RBG_13_38_11:0.225083166)1.000:0.074221625,(CG_4_10_14_0_2_um_filter_Nealsonbacteria_OD1_40_15:0.227047557,Candidatus_Nealsonbacteria_bacterium_RBG_13_42_11:0.254523310)0.983:0.050733650)1.000:0.088247661)0.974:0.026296013)0.991:0.025421328,(((Bacteria_CPR_ParcubacteriaOD1_GWF2_OD1_rel_43_11_partial:0.095920653,Candidatus_Nealsonbacteria_bacterium_RIFCSPHIGHO2_02_FULL_43_13:0.100998446)1.000:0.225071280,(Candidatus_Nealsonbacteria_bacterium_RIFCSPLOWO2_01_FULL_43_32:0.242459327,CG09_land_8_20_14_0_10_Nealsonbacteria_OD1_42_14:0.215125105)0.600:0.044224599)1.000:0.075983764,Candidatus_Wildermuthbacteria_bacterium_RIFCSPHIGHO2_01_FULL_47_27:0.329981904)0.939:0.041409308)0.762:0.025556551,(((((Candidatus_Wildermuthbacteria_bacterium_RIFCSPHIGHO2_02_FULL_45_25:0.306766629,(Candidatus_Wildermuthbacteria_bacterium_RIFCSPHIGHO2_01_FULL_48_27b:0.152030701,Candidatus_Wildermuthbacteria_bacterium_RIFCSPLOWO2_01_FULL_50_46:0.198929847)1.000:0.177597191)1.000:0.088615062,((Candidatus_Wildermuthbacteria_bacterium_RIFCSPHIGHO2_02_FULL_48_16:0.197203714,Candidatus_Wildermuthbacteria_bacterium_RIFCSPLOWO2_01_FULL_48_16:0.209279409)1.000:0.264239635,(Candidatus_Wildermuthbacteria_bacterium_RIFCSPHIGHO2_01_FULL_49_22b:0.384761867,Candidatus_Wildermuthbacteria_bacterium_RIFCSPHIGHO2_02_FULL_47_12:0.400085704)0.944:0.061766603)0.144:0.048237160)1.000:0.114382210,CG23_combo_of_CG06-09_8_20_14_all_150_Nealsonbacteria_OD1_39_17:0.391430734)0.060:0.040125660,(Candidatus_Nealsonbacteria_bacterium_RIFCSPHIGHO2_02_38_10:0.350915314,(((Bacteria_OD1_uncultured_DG_72:0.225394080,Candidatus_Nealsonbacteria_bacterium_RIFOXYB1_FULL_40_15:0.333685104)0.987:0.066183969,Candidatus_Nealsonbacteria_bacterium_RBG_13_37_56:0.236347649)0.496:0.037086943,CG10_big_fil_rev_8_21_14_0_10_Nealsonbacteria_OD1_36_24:0.230453227)0.884:0.049357978)1.000:0.063096205)0.978:0.028714829,((CG23_combo_of_CG06-09_8_20_14_all_150_Nealsonbacteria_OD1_38_19:0.336685290,(Candidatus_Nealsonbacteria_bacterium_RIFCSPLOWO2_01_FULL_41_9:0.398687365,(Candidatus_Wildermuthbacteria_bacterium_GWA2_46_15:0.219383632,CG10_big_fil_rev_8_21_14_0_10_Parcubacteria_OD1_35_15:0.286745682)1.000:0.215213700)0.473:0.053348495)0.742:0.036261488,((CG02_land_8_20_14_3_00_150_Nealsonbacteria_OD1_34_20:0.380742181,CG08_land_8_20_14_0_20_Nealsonbacteria_OD1_43_11:0.376090986)0.622:0.046153073,(Bacteria_CPR_ParcubacteriaOD1_GWA1_OD1_36_12:0.215618310,Candidatus_Wildermuthbacteria_bacterium_RIFCSPHIGHO2_12_FULL_40_12:0.216147181)1.000:0.190328773)0.780:0.029379105)0.392:0.018776108)0.459:0.026624450)0.998:0.045161550)0.972:0.049907087)0.997:0.055045174)0.764:0.047477953)1.000:0.070939875)0.868:0.032502432,((Candidatus_Portnoybacteria_bacterium_RBG_13_40_8:0.186081705,CG10_big_fil_rev_8_21_14_0_10_Portnoybacteria_OD1_38_18:0.163028427)1.000:0.290749484,((((Bacteria_CPR_ParcubacteriaOD1_GWF2_OD1_rel_39_13_partial:0.228617052,CG_4_8_14_3_um_filter_Portnoybacteria_OD1_44_10:0.263588224)1.000:0.120447938,(((Bacteria_Parcubacteria_OD1_RIF-OD1-8_RBG_13_RIF_OD1_08_40_8:0.0,Candidatus_Portnoybacteria_bacterium_RBG_13_41_18:0.0):0.207136062,(Candidatus_Portnoybacteria_bacterium_RBG_19FT_COMBO_36_7:0.155947766,CG_4_9_14_3_um_filter_150_Portnoybacteria_OD1_40_10:0.132649251)0.183:0.057965542)1.000:0.154973765,(Bacteria_CPR_ParcubacteriaOD1_GWF2_OD1_rel_44_7_partial:0.287575975,(Bacteria_CPR_ParcubacteriaOD1_GWB1_OD1_42_6:0.308690747,(Candidatus_Portnoybacteria_bacterium_RIFCSPLOWO2_02_FULL_39_11:0.261322807,CG02_land_8_20_14_3_00_150_Portnoybacteria_OD1_45_8:0.217797049)0.986:0.072690833)0.043:0.037211124)1.000:0.105233592)0.999:0.073802664)0.994:0.053402096,(CG10_big_fil_rev_8_21_14_0_10_Portnoybacteria_OD1_44_7:0.482472306,CG06_land_8_20_14_3_00_150_Portnoybacteria_OD1_39_12:0.511679309)0.894:0.084409268)0.277:0.021581026,((Candidatus_Portnoybacteria_bacterium_RIFCSPHIGHO2_02_FULL_39_12:0.173700272,Candidatus_Portnoybacteria_bacterium_RIFCSPLOWO2_01_FULL_43_11:0.145962305)1.000:0.090996985,((CG03_land_8_20_14_0_80_cor_Portnoybacteria_OD1_41_10:0.179027842,CG23_combo_of_CG06-09_8_20_14_all_150_Portnoybacteria_OD1_37_13:0.490433412)0.984:0.105572775,CG_4_9_14_3_um_filter_150_Portnoybacteria_OD1_43_11:0.322708865)1.000:0.077585702)1.000:0.100343390)0.996:0.048921443)0.995:0.047787390)0.778:0.032271975)1.000:0.073853298)1.000:0.053563585)0.908:0.034544954,((Candidatus_Doudnabacteria_bacterium_RIFCSPHIGHO2_02_FULL_46_11:0.489620837,(CG10_big_fil_rev_8_21_14_0_10_Doudnabacteria_OD1_42_18:0.478273804,((Candidatus_Doudnabacteria_bacterium_RIFCSPHIGHO2_01_FULL_50_11:0.343822556,(Candidatus_Doudnabacteria_bacterium_RIFCSPHIGHO2_01_FULL_43_23:0.258926901,CG10_big_fil_rev_8_21_14_0_10_Doudnabacteria_OD1_41_10:0.310771397)1.000:0.122160171)1.000:0.214606503,((Candidatus_Doudnabacteria_bacterium_RIFCSPHIGHO2_01_FULL_46_24:0.227686861,(Candidatus_Doudnabacteria_bacterium_RIFCSPHIGHO2_12_FULL_42_22:0.190946780,(Candidatus_Doudnabacteria_bacterium_RIFCSPHIGHO2_01_FULL_45_18:0.136704388,(Candidatus_Doudnabacteria_bacterium_RIFCSPHIGHO2_12_FULL_48_16:0.167716349,Candidatus_Doudnabacteria_bacterium_RIFCSPHIGHO2_02_FULL_43_13b:0.163792156)0.930:0.031327302)0.910:0.035231549)0.999:0.058875889)1.000:0.210214074,((Bacteria_CPR_ParcubacteriaOD1_GWA2_OD1_rel_51_12:0.111822821,Candidatus_Doudnabacteria_bacterium_RIFCSPHIGHO2_01_52_17:0.118779790)1.000:0.259507609,(Candidatus_Doudnabacteria_bacterium_RIFCSPHIGHO2_01_FULL_49_9:0.204804050,(Candidatus_Doudnabacteria_bacterium_RIFCSPHIGHO2_01_FULL_46_14:0.130014295,Candidatus_Doudnabacteria_bacterium_RIFCSPLOWO2_02_FULL_48_13:0.130946954)0.994:0.069877385)1.000:0.109856444)1.000:0.169372219)0.113:0.052547174)0.087:0.045876494)0.462:0.053220459)1.000:0.174828297,(((Candidatus_Jacksonbacteria_bacterium_RIFCSPLOWO2_02_FULL_44_20:0.354662633,Candidatus_Jacksonbacteria_bacterium_RIFOXYD2_FULL_43_21:0.348436467)1.000:0.234801082,(Candidatus_Jacksonbacteria_bacterium_RIFCSPLOWO2_01_FULL_44_13:0.508031252,Bacteria_CPR_ParcubacteriaOD1_GWA2_OD1_44_12:0.477676376)0.977:0.103434337)1.000:0.088177508,(((((((CG10_big_fil_rev_8_21_14_0_10_novel_Parcubacteria_OD1_36_14:0.513256921,((CG10_big_fil_rev_8_21_14_0_10_Falkowbacteria_OD1_39_11:0.298793736,Candidatus_Falkowbacteria_bacterium_RIFOXYC2_FULL_36_12:0.243118849)1.000:0.167603085,(Candidatus_Falkowbacteria_bacterium_RIFOXYC2_FULL_48_21:0.410217226,(Bacteria_CPR_ParcubacteriaOD1_GWA2_OD1_40_23:0.083591518,Bacteria_CPR_ParcubacteriaOD1_GWC2_OD1_38_7:0.092998270)1.000:0.255430015)1.000:0.134139402)0.999:0.094655568)0.930:0.051434378,((((Candidatus_Falkowbacteria_bacterium_RIFOXYA2_FULL_47_9:0.245387030,CG10_big_fil_rev_8_21_14_0_10_Falkowbacteria_OD1_37_6:0.173848573)1.000:0.073240662,(CG10_big_fil_rev_8_21_14_0_10_Falkowbacteria_OD1_43_10:0.212520223,(CG10_big_fil_rev_8_21_14_0_10_Falkowbacteria_OD1_43_11:0.172434447,(Candidatus_Falkowbacteria_bacterium_RIFCSPHIGHO2_02_FULL_45_15:0.019712388,CG10_big_fil_rev_8_21_14_0_10_Falkowbacteria_OD1_44_15:0.026633076)1.000:0.144132653)1.000:0.128466684)0.927:0.048036833)1.000:0.158028496,(((CG10_big_fil_rev_8_21_14_0_10_Falkowbacteria_OD1_37_14:0.365809428,Bacteria_CPR_ParcubacteriaOD1_Falkowbacteria_GWA2_OD1_39_24:0.341373319)1.000:0.145598515,(((Bacteria_CPR_ParcubacteriaOD1_Falkowbacteria_Parcubacteria_bacterium_SCGC_AAA036_E14_CrabSpa_001_178:0.321902046,(Candidatus_Falkowbacteria_bacterium_RIFOXYA2_FULL_47_19:0.255825067,(Candidatus_Falkowbacteria_bacterium_RIFOXYD2_FULL_34_120:0.235614219,Bacteria_CPR_ParcubacteriaOD1_Falkowbacteria_GWE2_OD1_38_254:0.261270026)0.766:0.037626050)0.959:0.035334581)0.996:0.036644903,(CG11_big_fil_rev_8_21_14_0_20_Falkowbacteria_OD1_39_10:0.238803285,((CG1_02_FULL_Falkowbacteria_OD1_41_21:0.061034957,CG10_big_fil_rev_8_21_14_0_10_Falkowbacteria_OD1_39_9:0.072563710)1.000:0.242985983,(Bacteria_CPR_ParcubacteriaOD1_Falkowbacteria_GWF2_OD1_43_32:0.197681744,CG1_02_FULL_Falkowbacteria_OD1_37_21:0.215988684)1.000:0.135288809)1.000:0.106947444)0.818:0.032331783)0.994:0.035102255,((CG_4_10_14_0_2_um_filter_Falkowbacteria_OD1_36_22:0.280373099,Bacteria_CPR_ParcubacteriaOD1_GWE2_OD1_38_18:0.318375101)0.622:0.029372155,(CG10_big_fil_rev_8_21_14_0_10_Falkowbacteria_OD1_38_22:0.215883498,(CG2_30_FULL_Falkowbacteria_OD1_45_37:0.123230248,(Candidatus_Falkowbacteria_bacterium_RIFCSPHIGHO2_02_FULL_42_9:0.177881601,Candidatus_Falkowbacteria_bacterium_RIFCSPLOWO2_12_FULL_45_13:0.126986017)1.000:0.067025468)1.000:0.140686418)0.999:0.079200931)0.623:0.025783069)0.835:0.021851558)0.644:0.024811666,CG23_combo_of_CG06-09_8_20_14_all_150_Falkowbacteria_OD1_49_15:0.504984781)0.998:0.058167083)1.000:0.136462951,(CG10_big_fil_rev_8_21_14_0_10_Kuenenbacteria_OD1_36_11:0.440818110,(CG11_big_fil_rev_8_21_14_0_20_Kuenenbacteria_OD1_37_9:0.327041632,(Candidatus_Kuenenbacteria_bacterium_RIFCSPLOWO2_12_FULL_42_13:0.351726702,(CG22_combo_CG10-13_8_21_14_all_Kuenenbacteria_OD1_39_9:0.083951485,Candidatus_Kuenenbacteria_bacterium_RIFCSPHIGHO2_02_FULL_39_13:0.085122826)1.000:0.208149818)0.885:0.070120926)1.000:0.126429717)1.000:0.125607181)0.984:0.044567368)0.893:0.034176292,((Candidatus_Falkowbacteria_bacterium_RBG_13_39_14:0.427516910,CG23_combo_of_CG06-09_8_20_14_all_150_Parcubacteria_OD1_35_9:0.306235192)0.982:0.063344678,(Candidatus_Falkowbacteria_bacterium_RIFOXYA2_FULL_38_12:0.417054527,(Candidatus_Buchananbacteria_bacterium_RBG_13_36_9:0.222309811,Candidatus_Buchananbacteria_bacterium_RBG_13_39_9:0.220504520)1.000:0.204845012)0.855:0.041350297)0.969:0.049656881)0.143:0.022940597,(((Candidatus_Buchananbacteria_bacterium_RIFCSPHIGHO2_01_FULL_47_11b:0.345863272,((Candidatus_Buchananbacteria_bacterium_RIFCSPLOWO2_02_FULL_46_11b:0.239309710,Candidatus_Buchananbacteria_bacterium_RIFCSPHIGHO2_02_FULL_39_17:0.273884999)0.998:0.060663048,((Candidatus_Buchananbacteria_bacterium_RIFCSPHIGHO2_02_FULL_56_16:0.301695367,Candidatus_Buchananbacteria_bacterium_RIFCSPHIGHO2_01_FULL_44_11:0.260585092)0.635:0.050206175,Candidatus_Buchananbacteria_bacterium_RIFCSPHIGHO2_01_FULL_39_8:0.248375536)0.762:0.035921926)0.887:0.041465702)1.000:0.077962155,(CG10_big_fil_rev_8_21_14_0_10_Buchananbacteria_OD1_42_9:0.392859981,Bacteria_CPR_ParcubacteriaOD1_GWA2_OD1_38_13:0.463561021)0.774:0.061949040)1.000:0.063465968,(Candidatus_Buchananbacteria_bacterium_RIFCSPLOWO2_01_FULL_39_33:0.153065488,CG10_big_fil_rev_8_21_14_0_10_Buchananbacteria_OD1_33_19:0.136962409)1.000:0.393251454)0.993:0.057971220)0.992:0.041647879,(((((CG22_combo_CG10-13_8_21_14_all_Uhrbacteria_OD1_47_17:0.286263952,Candidatus_Uhrbacteria_bacterium_RIFCSPHIGHO2_12_FULL_60_25:0.295586758)1.000:0.222437055,((((Bacteria_CPR_ParcubacteriaOD1_Uhrbacteria_GWA2_OD1_53_10:0.250775274,(Candidatus_Uhrbacteria_bacterium_RIFOXYB2_FULL_57_15:0.236486612,Candidatus_Uhrbacteria_bacterium_RIFCSPHIGHO2_01_FULL_63_20:0.263582957)0.885:0.052123063)0.960:0.034086420,((Bacteria_CPR_ParcubacteriaOD1_Uhrbacteria_GWF2_OD1_46_218:0.319367782,Candidatus_Uhrbacteria_bacterium_RIFOXYB2_FULL_41_18:0.246284407)1.000:0.093445922,((Candidatus_Uhrbacteria_bacterium_RIFCSPLOWO2_01_FULL_47_17:0.023974997,Candidatus_Uhrbacteria_bacterium_RIFOXYB2_FULL_45_11:0.031545101)1.000:0.266122531,(CG_4_9_14_3_um_filter_150_Uhrbacteria_OD1_50_9:0.184790366,(CG10_big_fil_rev_8_21_14_0_10_Uhrbacteria_OD1_48_16:0.147551853,(Bacteria_CPR_ParcubacteriaOD1_Uhrbacteria_GWA2_OD1_52_8b:0.157237338,Bacteria_CPR_ParcubacteriaOD1_Uhrbacteria_GWF2_OD1_39_13:0.141692641)0.039:0.032679682)1.000:0.087323308)0.998:0.048295024)1.000:0.063703538)0.999:0.046213989)1.000:0.066127660,(CG_4_9_14_3_um_filter_150_Uhrbacteria_OD1_36_7:0.464115631,(Bacteria_CPR_ParcubacteriaOD1_Uhrbacteria_GWE2_OD1_45_35:0.244966463,Bacteria_CPR_ParcubacteriaOD1_Uhrbacteria_GWA2_OD1_41_10:0.282061213)0.995:0.075061989)0.904:0.050877808)0.999:0.058014160,(((Candidatus_Uhrbacteria_bacterium_RIFCSPHIGHO2_02_FULL_54_11:0.284762183,Bacteria_CPR_ParcubacteriaOD1_GWA2_OD1_56_7_partial:0.298965400)1.000:0.186876145,((CG10_big_fil_rev_8_21_14_0_10_Uhrbacteria_OD1_50_16:0.239164390,(Bacteria_Parcubacteria_OD1_Uhrbacteria_RIFCSPHIGHO2_02_FULL_OD1_Uhrbacteria_53_13:0.001725135,Candidatus_Uhrbacteria_bacterium_RIFCSPHIGHO2_02_FULL_53_13:0.001168600)1.000:0.289170221)1.000:0.190938443,(Bacteria_CPR_ParcubacteriaOD1_Uhrbacteria_GWD2_OD1_52_7:0.310350282,(CG_4_9_14_3_um_filter_150_Uhrbacteria_OD1_41_35:0.276725473,(Candidatus_Uhrbacteria_bacterium_RIFOXYB2_FULL_41_10:0.292273417,CG10_big_fil_rev_8_21_14_0_10_Uhrbacteria_OD1_41_26:0.232284947)0.996:0.079667579)0.969:0.056915582)1.000:0.145167335)0.661:0.057938736)0.000:0.035738988,Bacteria_CPR_ParcubacteriaOD1_Uhrbacteria_ACD76:0.452654436)0.000:0.030917755)1.000:0.077177584)0.997:0.066088981,((Candidatus_Uhrbacteria_bacterium_RIFCSPHIGHO2_02_FULL_57_19:0.360301683,(Bacteria_CPR_ParcubacteriaOD1_GWA2_OD1_47_26:0.266379609,Candidatus_Uhrbacteria_bacterium_RIFCSPLOWO2_02_FULL_46_25:0.247120936)1.000:0.243714433)0.402:0.062909184,(Candidatus_Uhrbacteria_bacterium_RIFCSPHIGHO2_02_FULL_60_10:0.298762845,(Bacteria_OD1_uncultured_SG8_24:0.222780440,(Candidatus_Uhrbacteria_bacterium_RIFOXYC2_FULL_47_19:0.061081890,CG_4_10_14_0_8_um_filter_cor_Uhrbacteria_OD1_58_22:0.054183450)1.000:0.231812506)0.992:0.072790787)1.000:0.179800014)0.875:0.054080060)1.000:0.055810883,((Candidatus_Magasanikbacteria_bacterium_RIFCSPHIGHO2_02_FULL_50_9b:0.554171901,((Bacteria_Parcubacteria_OD1_Uhrbacteria_RIFCSPLOWO2_02_FULL_OD1_Uhrbacteria_51_9:0.000000005,Candidatus_Uhrbacteria_bacterium_RIFCSPLOWO2_02_FULL_51_9:0.000927001)1.000:0.598999152,((CG10_big_fil_rev_8_21_14_0_10_Magasanikbacteria_OD1_40_10:0.355858111,((Bacteria_CPR_ParcubacteriaOD1_Magasanikbacteria_GWA2_OD1_46_17_plus:0.262236804,(Bacteria_CPR_ParcubacteriaOD1_Magasanikbacteria_GWA2_OD1_40_10_partial:0.114937144,Candidatus_Magasanikbacteria_bacterium_RIFOXYD1_FULL_40_23:0.121723621)1.000:0.125485906)0.996:0.052213055,(((Candidatus_Magasanikbacteria_bacterium_RIFOXYD2_FULL_36_9:0.252881438,(Candidatus_Magasanikbacteria_bacterium_RIFOXYD2_FULL_41_14:0.227683980,Candidatus_Magasanikbacteria_bacterium_RIFOXYC2_FULL_42_28:0.206224186)1.000:0.131874907)0.759:0.032765362,(Candidatus_Magasanikbacteria_bacterium_RIFOXYA2_FULL_44_8:0.237780579,CG10_big_fil_rev_8_21_14_0_10_Magasanikbacteria_OD1_36_32:0.260290243)0.469:0.027412003)0.965:0.030057505,(Candidatus_Magasanikbacteria_bacterium_RIFCSPHIGHO2_01_FULL_47_8:0.169568214,(Candidatus_Magasanikbacteria_bacterium_RIFCSPLOWO2_02_FULL_44_11:0.177558760,Bacteria_CPR_ParcubacteriaOD1_Magasanikbacteria_GWA2_OD1_50_22_partial:0.180182062)0.066:0.045903042)1.000:0.116312727)0.958:0.040354128)1.000:0.086856991)1.000:0.095822465,((Bacteria_CPR_ParcubacteriaOD1_Magasanikbacteria_GWC2_OD1_37_14:0.250745092,Candidatus_Magasanikbacteria_bacterium_RIFCSPLOWO2_12_FULL_43_12:0.264730680)1.000:0.091842359,(((Candidatus_Magasanikbacteria_bacterium_RIFCSPHIGHO2_02_FULL_33_17:0.161809201,Candidatus_Magasanikbacteria_bacterium_RIFOXYB1_FULL_40_15:0.104322673)1.000:0.194154441,((((CG_4_9_14_3_um_filter_150_Magasanikbacteria_OD1_32_9:0.324173870,(CG11_big_fil_rev_8_21_14_0_20_Magasanikbacteria_OD1_39_34:0.283805611,CG10_big_fil_rev_8_21_14_0_10_Magasanikbacteria_OD1_38_6:0.294042053)0.571:0.049838778)0.445:0.030687416,(CG_4_10_14_0_2_um_filter_Magasanikbacteria_OD1_37_12:0.250371677,(CG11_big_fil_rev_8_21_14_0_20_Magasanikbacteria_OD1_43_7:0.190998061,(CG10_big_fil_rev_8_21_14_0_10_Magasanikbacteria_OD1_42_10:0.092310670,(Bacteria_CPR_ParcubacteriaOD1_Magasanikbacteria_GWD2_OD1_43_18:0.090273728,(CG1_02_FULL_Magasanikbacteria_OD1_41_34:0.027714520,CG_4_9_14_0_2_um_filter_Magasanikbacteria_OD1_42_11:0.028090755)1.000:0.041253688)0.948:0.029341666)1.000:0.086316440)1.000:0.121145262)1.000:0.080327598)0.771:0.027388768,(Candidatus_Magasanikbacteria_bacterium_RIFCSPHIGHO2_02_FULL_51_14:0.256147130,Candidatus_Magasanikbacteria_bacterium_RIFCSPLOWO2_02_FULL_47_16:0.331888637)0.993:0.058687305)0.031:0.018976754,(Candidatus_Magasanikbacteria_bacterium_RIFCSPHIGHO2_02_FULL_41_13:0.357248789,(Candidatus_Magasanikbacteria_bacterium_RIFCSPHIGHO2_02_FULL_47_14:0.278747548,(CG10_big_fil_rev_8_21_14_0_10_Magasanikbacteria_OD1_43_6:0.203789939,CG10_big_fil_rev_8_21_14_0_10_Magasanikbacteria_OD1_47_10:0.238704325)0.998:0.057635701)0.993:0.052529665)0.990:0.040636133)0.792:0.021663934)0.940:0.033109924,((Candidatus_Magasanikbacteria_bacterium_RIFOXYC2_FULL_39_8:0.192928173,((CG1_02_FULL_Magasanikbacteria_OD1_32_51:0.070871847,CG10_big_fil_rev_8_21_14_0_10_Magasanikbacteria_OD1_36_16:0.051871905)1.000:0.072849912,(Candidatus_Magasanikbacteria_bacterium_RIFOXYD12_FULL_33_17:0.072858813,(Candidatus_Magasanikbacteria_bacterium_RIFOXYC12_FULL_33_11:0.021045288,CG_4_10_14_0_2_um_filter_Magasanikbacteria_OD1_33_14:0.018118516)1.000:0.062149451)0.859:0.029845258)1.000:0.172910584)1.000:0.102374675,(Bacteria_CPR_ParcubacteriaOD1_Magasanikbacteria_Parcubacteria_bacterium_SCGC_AAA011_J21_DUSEL_001_191:0.316406331,(Bacteria_CPR_ParcubacteriaOD1_Magasanikbacteria_GWA2_OD1_56_11:0.266173822,Candidatus_Magasanikbacteria_bacterium_RIFCSPHIGHO2_12_FULL_41_16:0.281502960)0.999:0.081925582)0.994:0.071322236)1.000:0.074372095)0.913:0.044922631)1.000:0.111974103)0.986:0.069956136)0.798:0.040961073)0.965:0.054513052,(Bacteria_CPR_ParcubacteriaOD1_Magasanikbacteria_GWA2_OD1_45_39_plus:0.461780109,(Candidatus_Magasanikbacteria_bacterium_RIFOXYB2_FULL_38_10:0.324287832,Bacteria_CPR_ParcubacteriaOD1_Magasanikbacteria_GWC2_OD1_41_17:0.318854035)0.999:0.106859964)1.000:0.106609135)1.000:0.063181942)0.622:0.033147049,((CG2_30_FULL_novel_Parcubacteria_OD1_48_51:0.482326393,Bacteria_CPR_ParcubacteriaOD1_Parcubacteria_bacterium_SCGC_AAA011_N16_Dusel_001_262:0.496264600)0.469:0.063264857,((Candidatus_Uhrbacteria_bacterium_RIFCSPLOWO2_02_FULL_49_11:0.268071752,Candidatus_Uhrbacteria_bacterium_RIFCSPLOWO2_02_FULL_54_37:0.306051246)1.000:0.309037287,(CG10_big_fil_rev_8_21_14_0_10_Uhrbacteria_OD1_48_11:0.355054465,(Candidatus_Uhrbacteria_bacterium_RIFCSPLOWO2_01_FULL_47_25:0.142561137,Candidatus_Uhrbacteria_bacterium_RIFCSPLOWO2_02_FULL_48_12:0.125994875)1.000:0.188017785)1.000:0.194249779)0.931:0.063192687)0.929:0.060175482)0.993:0.047826854)0.779:0.027120360,(((((Candidatus_Komeilibacteria_bacterium_RIFCSPLOWO2_01_FULL_52_15:0.268780921,Candidatus_Komeilibacteria_bacterium_RIFCSPLOWO2_01_FULL_53_11:0.255500576)1.000:0.198707125,(Bacteria_CPR_ParcubacteriaOD1_GWA2_OD1_36_10:0.264161168,(Candidatus_Komeilibacteria_bacterium_RIFOXYC1_FULL_37_11:0.255151189,CG10_big_fil_rev_8_21_14_0_10_Komeilibateria_OD1_36_65:0.219679675)0.993:0.078837032)1.000:0.148249710)1.000:0.120249699,((CG1_02_FULL_Komeilibateria_OD1_37_51:0.289129420,CG_4_10_14_0_2_um_filter_Komeilibateria_OD1_37_10:0.356557212)1.000:0.245102496,(Candidatus_Komeilibacteria_bacterium_RIFCSPLOWO2_01_FULL_45_10:0.283466698,(Candidatus_Komeilibacteria_bacterium_RIFOXYC2_FULL_45_12:0.301344985,CG10_big_fil_rev_8_21_14_0_10_Komeilibateria_OD1_41_13:0.213698627)0.191:0.049021032)1.000:0.114194136)1.000:0.066956514)1.000:0.073850616,(((Candidatus_Kerfeldbacteria_bacterium_RIFOXYA2_FULL_38_24:0.295742796,CG_4_9_14_3_um_filter_150_Kerfelbacteria_OD1_45_8:0.309095971)1.000:0.298892131,(Candidatus_Kerfeldbacteria_bacterium_RIFCSPLOWO2_02_FULL_42_19:0.383727550,Candidatus_Kerfeldbacteria_bacterium_RIFCSPHIGHO2_12_FULL_48_17:0.384356285)1.000:0.170944401)0.991:0.065535618,(CG08_land_8_20_14_0_20_Kerfelbacteria_OD1_40_16:0.098373572,CG_4_10_14_0_8_um_filter_cor_Kerfelbacteria_OD1_42_10:0.084378389)1.000:0.325298457)0.987:0.053271990)0.262:0.024384214,((Candidatus_Komeilibacteria_bacterium_RIFCSPLOWO2_02_FULL_48_11:0.313831161,(CG10_big_fil_rev_8_21_14_0_10_Parcubacteria_OD1_46_32:0.272994194,CG22_combo_CG10-13_8_21_14_all_Parcubacteria_OD1_41_9:0.315401516)1.000:0.142558150)1.000:0.330323721,((CG08_land_8_20_14_0_20_Kerfelbacteria_OD1_43_14:0.527885696,(CG08_land_8_20_14_0_20_Kerfelbacteria_OD1_42_7:0.526425505,Candidatus_Kerfeldbacteria_bacterium_RIFCSPLOWO2_01_FULL_48_11:0.480192843)0.056:0.060200308)0.000:0.064482718,(Candidatus_Veblenbacteria_bacterium_RIFOXYC2_FULL_42_11:0.334494354,Bacteria_CPR_ParcubacteriaOD1_GWA2_OD1_46_39_partial:0.396940911)1.000:0.257102858)0.902:0.060587924)0.000:0.039467642)0.636:0.023441232)0.977:0.039252751,(CG_4_9_14_0_8_um_filter_Moisslbacteria_OD1_36_20:0.618001233,Bacteria_CPR_ParcubacteriaOD1_Parcubacteria_bacterium_SCGC_AB_164_E21_SAK_001_209:0.411809801)1.000:0.218477679)0.103:0.024093638)1.000:0.075702597)0.993:0.050481974)0.334:0.037065957,((Candidatus_Andersenbacteria_bacterium_RIFCSPHIGHO2_01_FULL_46_36:0.186735821,Candidatus_Andersenbacteria_bacterium_RIFCSPHIGHO2_12_FULL_45_11b:0.172594395)1.000:0.254078722,(CG10_big_fil_rev_8_21_14_0_10_Andersenbacteria_OD1_54_11:0.395654263,Candidatus_Andersenbacteria_bacterium_RIFCSPHIGHO2_02_FULL_46_16:0.377646943)0.970:0.082952862)1.000:0.557324293)1.000:0.078791203)0.754:0.047046700)0.999:0.061013422,((Bacteria_CPR_DojkabacteriaWS6_GWA2_WS6_37_6:0.641674962,(CG_4_10_14_0_2_um_filter_Dojkabacteria_WS6_41_15:0.895998759,((Bacteria_CP_WS6_BJP_IG2158_WS6_35_49:0.139168800,(Bacteria_Dojkabacteria_WS6_RIFOXYB1_FULL_WS6_33_15:0.162415546,(Bacteria_Dojkabacteria_WS6_RIFOXYB1_FULL_WS6_33_14:0.069824634,Bacteria_CPR_DojkabacteriaWS6_GWE1_WS6_34_7:0.039255997)1.000:0.104319055)0.998:0.073604262)1.000:0.124228932,(Bacteria_CPR_DojkabacteriaWS6_GWF1_WS6_35_23_partial:0.191973900,Bacteria_CPR_DojkabacteriaWS6_GWC2_WS6_36_7:0.229180972)1.000:0.091621678)1.000:0.425394189)1.000:0.134693326)1.000:0.154314862,((Bacteria_CPR_CPR3_GWF2_CPR3_35_18:0.470068809,CG06_land_8_20_14_3_00_150_WWE3_42_16:0.460011413)1.000:0.193924315,(((Candidatus_Woykebacteria_bacterium_RIFCSPLOWO2_01_FULL_43_14:0.554932948,(Candidatus_Woykebacteria_bacterium_RBG_13_40_7b:0.548955232,(Candidatus_Woykebacteria_bacterium_RIFCSPHIGHO2_12_FULL_45_10:0.432828243,(Candidatus_Woykebacteria_bacterium_RBG_16_39_9b:0.405260306,(Candidatus_Woykebacteria_bacterium_RIFCSPLOWO2_01_FULL_41_12:0.322403484,(Candidatus_Woykebacteria_bacterium_RBG_13_40_15:0.317345439,((Candidatus_Woykebacteria_bacterium_RBG_16_44_10:0.164016624,Candidatus_Woykebacteria_bacterium_GWB1_45_5:0.131313348)1.000:0.160685483,(Candidatus_Woykebacteria_bacterium_RBG_19FT_COMBO_43_10:0.272386176,Candidatus_Woykebacteria_bacterium_RBG_16_43_9:0.248605402)0.995:0.068225322)0.258:0.030235539)0.884:0.038204561)1.000:0.129249423)0.735:0.069278672)0.916:0.060968839)0.733:0.053209340)1.000:0.124952875,(((((((((Candidatus_Pacebacteria_bacterium_RIFCSPHIGHO2_01_FULL_46_10:0.261436653,Candidatus_Pacebacteria_bacterium_RIFOXYB1_FULL_44_10:0.327150629)1.000:0.223228288,(CG10_big_fil_rev_8_21_14_0_10_Pacebacteria_OP11_56_10:0.411423672,((CG1_02_FULL_Pacebacteria_OP11_36_77:0.215458542,(Bacteria_CPR_MicrogenomatesOP11_Pacebacteria_GWB1_OP11_rel_47_8:0.193653267,Candidatus_Pacebacteria_bacterium_RIFOXYA1_FULL_38_18:0.203341949)0.991:0.064665363)1.000:0.162434007,(CG10_big_fil_rev_8_21_14_0_10_Pacebacteria_OP11_44_11:0.372708840,(((CG10_big_fil_rev_8_21_14_0_10_Pacebacteria_OP11_42_12:0.040313098,CG_4_10_14_0_8_um_filter_cor_Pacebacteria_OP11_42_14:0.057583136)1.000:0.243378986,(CG10_big_fil_rev_8_21_14_0_10_Pacebacteria_OP11_44_54:0.113654940,(CG10_big_fil_rev_8_21_14_0_10_Pacebacteria_OP11_45_6:0.111564682,Candidatus_Pacebacteria_bacterium_RIFCSPHIGHO2_02_FULL_46_9:0.106653491)0.084:0.040494857)1.000:0.172503519)1.000:0.138890495,(CG_4_9_14_0_2_um_filter_Pacebacteria_OP11_34_50:0.267251859,CG_4_9_14_0_2_um_filter_Pacebacteria_OP11_40_15:0.221184002)0.999:0.080254522)0.936:0.050093853)0.970:0.056093290)0.000:0.028741874)1.000:0.200884411)1.000:0.149820722,(Bacteria_Microgenomates_OP11_RBG_16_OP11_45_19:0.555071132,(Bacteria_Microgenomates_OP11_RIFCSPHIGHO2_01_FULL_OP11_45_11:0.453922306,Bacteria_Microgenomates_OP11_RIFCSPLOWO2_01_FULL_OP11_47_10:0.456647057)0.990:0.086200270)0.954:0.074964631)0.648:0.041873600,(Candidatus_Chisholmbacteria_bacterium_RIFCSPHIGHO2_01_FULL_48_12:0.530202646,(Candidatus_Chisholmbacteria_bacterium_RIFCSPLOWO2_01_FULL_50_28:0.314603662,Candidatus_Chisholmbacteria_bacterium_RIFCSPLOWO2_01_FULL_49_14:0.304820631)1.000:0.162132071)0.665:0.058256915)0.852:0.046568202,((Bacteria_CPR_MicrogenomatesOP11_GWF2_OP11_47_9:0.302917414,(Candidatus_Collierbacteria_bacterium_RIFOXYD1_FULL_46_26:0.295958545,((Bacteria_CPR_MicrogenomatesOP11_GWA2_OP11_46_7:0.058053472,Bacteria_CPR_MicrogenomatesOP11_GWA2_OP11_46_16_partial:0.059700335)1.000:0.137436170,(CG09_land_8_20_14_0_10_Collierbacteria_OP11_46_12:0.110258014,CG10_big_fil_rev_8_21_14_0_10_Collierbacteria_OP11_44_9:0.126684654)1.000:0.103867326)1.000:0.119787674)1.000:0.111663516)1.000:0.273669982,(Candidatus_Collierbacteria_bacterium_RIFOXYB1_FULL_49_13:0.476133260,((Bacteria_CPR_MicrogenomatesOP11_Collierbacteria_Microgenomates_bacterium_SCGC_AAA011_I21_DUSEL_001_204:0.159197835,Candidatus_Collierbacteria_bacterium_RIFCSPHIGHO2_01_FULL_50_25:0.172100669)1.000:0.243781509,(Bacteria_CPR_MicrogenomatesOP11_Collierbacteria_GWE1_OP11_ACD61_46_18:0.210326832,(Bacteria_CPR_MicrogenomatesOP11_Collierbacteria_GWA2_OP11_42_17:0.162869941,((Bacteria_Microgenomates_OP11_Collierbacteria_RIFOXYD1_FULL_OP11_Collierbacteria_40_9:0.003824523,Candidatus_Collierbacteria_bacterium_RIFOXYD1_FULL_40_9:0.011679378)1.000:0.211773408,(Bacteria_CPR_MicrogenomatesOP11_Collierbacteria_GWB1_OP11_44_6:0.102831324,((Candidatus_Collierbacteria_bacterium_RIFOXYC2_FULL_43_15:0.031489294,CG22_combo_CG10-13_8_21_14_all_Collierbacteria_OP11_43_12:0.050564756)1.000:0.087312083,Bacteria_CPR_MicrogenomatesOP11_Collierbacteria_GWA2_OP11_44_99:0.086505866)0.799:0.036474657)1.000:0.077357973)0.736:0.042306068)0.998:0.073329918)1.000:0.201809168)1.000:0.211586965)1.000:0.199475557)0.970:0.084116251)1.000:0.066992951,(((CG23_combo_of_CG06-09_8_20_14_all_150_Beckwithbacteria_OP11_34_8:0.523352255,Candidatus_Beckwithbacteria_bacterium_RBG_13_42_9:0.404049709)0.999:0.117729300,(Candidatus_Beckwithbacteria_bacterium_RIFCSPHIGHO2_01_FULL_49_39:0.311010301,((Bacteria_CPR_MicrogenomatesOP11_Beckwithbacteria_GWA2_OP11_43_10:0.084397119,CG2_30_FULL_Beckwithbacteria_OP11_44_31:0.102357854)1.000:0.233732332,(Candidatus_Beckwithbacteria_bacterium_RIFCSPLOWO2_02_FULL_47_23:0.124448595,CG22_combo_CG10-13_8_21_14_all_Beckwithbacteria_OP11_01_47_9:0.177340529)1.000:0.222281318)0.999:0.098772459)1.000:0.238731430)0.000:0.020926050,(Candidatus_Beckwithbacteria_bacterium_RBG_13_35_6:0.371248458,CG10_big_fil_rev_8_21_14_0_10_Beckwithbacteria_OP11_34_10:0.380532994)1.000:0.154057129)0.984:0.048670591)1.000:0.084097844,(((Bacteria_CPR_MicrogenomatesOP11_GWA1_OP11_45_10_partial:0.598737502,((Bacteria_CPR_MicrogenomatesOP11_Amesbacteria_GWA2_OP11_42_12:0.349930877,Bacteria_CPR_MicrogenomatesOP11_Amesbacteria_Microgenomates_bacterium_SCGC_AAA011_B20_DUSEL_001_197:0.362073683)0.933:0.084131323,((Bacteria_CPR_MicrogenomatesOP11_Woesebacteria_GWA1_OP11_41_13b:0.210029304,(Bacteria_CPR_MicrogenomatesOP11_Amesbacteria_GWB1_OP11_47_26:0.120916576,Bacteria_CPR_MicrogenomatesOP11_Amesbacteria_GWC2_OP11_47_8:0.129424832)1.000:0.101336703)1.000:0.174810116,((Candidatus_Amesbacteria_bacterium_RIFCSPHIGHO2_01_FULL_48_32:0.310547427,Candidatus_Amesbacteria_bacterium_RIFCSPHIGHO2_01_FULL_48_32b:0.323709757)1.000:0.074131439,((Candidatus_Amesbacteria_bacterium_RIFCSPHIGHO2_12_FULL_48_14:0.221241138,Candidatus_Amesbacteria_bacterium_RIFOXYB1_FULL_47_13:0.272324823)1.000:0.096820340,(Candidatus_Amesbacteria_bacterium_RIFCSPLOWO2_01_FULL_47_33:0.252421575,Candidatus_Amesbacteria_bacterium_RIFOXYB1_FULL_44_23:0.368705116)0.469:0.058519005)0.999:0.066594770)0.732:0.053229841)0.716:0.052321177)1.000:0.195610519)0.999:0.088867380,(((Candidatus_Blackburnbacteria_bacterium_RIFCSPHIGHO2_01_FULL_43_15b:0.291438013,Candidatus_Blackburnbacteria_bacterium_RIFCSPHIGHO2_12_FULL_44_25:0.252142996)1.000:0.194729224,(Candidatus_Blackburnbacteria_bacterium_RIFCSPHIGHO2_12_FULL_41_13b:0.322867914,Candidatus_Blackburnbacteria_bacterium_RIFCSPLOWO2_01_FULL_40_20:0.306468785)0.999:0.101533167)1.000:0.161638867,((Candidatus_Woesebacteria_bacterium_RIFCSPLOWO2_01_FULL_38_20:0.438338936,(Candidatus_Woesebacteria_bacterium_RBG_16_41_13:0.215320071,Candidatus_Woesebacteria_bacterium_RIFCSPLOWO2_01_FULL_39_21:0.201989473)1.000:0.217196326)0.814:0.069205282,((Bacteria_Microgenomates_OP11_Woesebacteria_GWB1_OP11_Woesebacteria_43_5:0.005607572,Candidatus_Woesebacteria_bacterium_GWB1_43_5:0.011841127)1.000:0.483708194,(((Bacteria_CPR_MicrogenomatesOP11_Woesebacteria_GWB1_OP11_44_11_partial:0.316607546,Candidatus_Woesebacteria_bacterium_RIFCSPLOWO2_01_FULL_44_14:0.357703301)0.947:0.073195004,(Candidatus_Woesebacteria_bacterium_RIFOXYB1_FULL_38_16:0.424364678,(Bacteria_CPR_MicrogenomatesOP11_Woesebacteria_GWB1_OP11_43_14:0.362037466,(Candidatus_Woesebacteria_bacterium_RIFCSPHIGHO2_01_FULL_41_10:0.340926949,Candidatus_Woesebacteria_bacterium_RIFCSPLOWO2_01_FULL_44_24b:0.332489405)0.999:0.083127052)0.952:0.049342396)0.887:0.039147146)1.000:0.081310379,((((Candidatus_Woesebacteria_bacterium_GWA1_41_8:0.312948194,Candidatus_Woesebacteria_bacterium_RIFCSPHIGHO2_01_FULL_40_22:0.382755414)0.669:0.057997697,(((Candidatus_Woesebacteria_bacterium_RIFCSPLOWO2_01_FULL_39_14:0.264481178,(Candidatus_Woesebacteria_bacterium_RIFCSPLOWO2_01_FULL_39_25:0.243317225,Candidatus_Woesebacteria_bacterium_RIFCSPLOWO2_01_FULL_39_10:0.223003500)0.200:0.048217695)0.000:0.026646935,Candidatus_Woesebacteria_bacterium_RBG_13_34_9:0.354720591)0.999:0.060686173,((Candidatus_Woesebacteria_bacterium_RIFCSPHIGHO2_01_FULL_37_10:0.361343463,(Candidatus_Woesebacteria_bacterium_RIFCSPHIGHO2_02_FULL_39_13:0.222270364,Candidatus_Woesebacteria_bacterium_RIFCSPHIGHO2_01_FULL_38_26b:0.243567873)0.939:0.050777012)0.878:0.037208191,(Candidatus_Woesebacteria_bacterium_RIFCSPHIGHO2_01_FULL_38_9b:0.296499796,Candidatus_Woesebacteria_bacterium_RIFCSPLOWO2_01_FULL_39_10b:0.340035866)0.716:0.045163156)0.681:0.020736481)0.865:0.028133952)1.000:0.045735413,((Candidatus_Woesebacteria_bacterium_RBG_16_36_11:0.323741694,Candidatus_Woesebacteria_bacterium_RBG_16_39_8b:0.338678291)0.288:0.051903182,Candidatus_Woesebacteria_bacterium_RBG_16_34_12:0.353013592)0.348:0.031745278)0.970:0.041618254,(((Candidatus_Woesebacteria_bacterium_RIFOXYD1_FULL_40_21:0.270293647,(Candidatus_Woesebacteria_bacterium_RBG_13_46_13:0.262606063,(Candidatus_Woesebacteria_bacterium_RIFCSPHIGHO2_12_FULL_46_16:0.188426888,Candidatus_Woesebacteria_bacterium_RIFOXYB1_FULL_47_31:0.192561412)1.000:0.067647705)0.396:0.030204287)0.805:0.030448013,((CG22_combo_CG10-13_8_21_14_all_Woesebacteria_OP11_45_10:0.320465895,CG_4_9_14_3_um_filter_150_Woesebacteria_OP11_39_10:0.248527057)1.000:0.130692708,((Candidatus_Woesebacteria_bacterium_RIFOXYA1_FULL_43_9:0.709809306,(Candidatus_Woesebacteria_bacterium_GWC2_33_12:0.251313037,Candidatus_Woesebacteria_bacterium_RIFOXYA1_FULL_31_71:0.162808744)1.000:0.215498540)0.991:0.080690002,(Bacteria_CPR_MicrogenomatesOP11_Woesebacteria_GWB1_OP11_41_10:0.320740985,(Bacteria_CPR_MicrogenomatesOP11_Woesebacteria_GWB1_OP11_45_5_partial:0.166207148,(Bacteria_CPR_MicrogenomatesOP11_Woesebacteria_GWA2_OP11_40_7:0.217768361,(Candidatus_Woesebacteria_bacterium_RIFOXYD1_FULL_43_18:0.150878535,(Candidatus_Woesebacteria_bacterium_RIFOXYB1_FULL_41_13:0.117825768,Bacteria_CPR_MicrogenomatesOP11_Woesebacteria_GWD2_OP11_40_19:0.092725650)1.000:0.083488935)0.931:0.049238514)0.815:0.035974281)1.000:0.087204285)1.000:0.081092020)0.897:0.034313639)0.996:0.044652496)0.824:0.028146385,((Candidatus_Woesebacteria_bacterium_RBG_16_42_24:0.156905467,Candidatus_Woesebacteria_bacterium_RIFCSPHIGHO2_12_FULL_42_9:0.168264364)1.000:0.146117744,Bacteria_CPR_MicrogenomatesOP11_Woesebacteria_GWA1_OP11_45_8_very_partial:0.311721567)1.000:0.086440915)1.000:0.074546816)0.984:0.045249078)0.295:0.032653889)0.919:0.035057792)1.000:0.177446827)1.000:0.106221836)1.000:0.071625767,(((Bacteria_Microgenomates_OP11_RBG_19FT_COMBO_OP11_39_10:0.150903872,Bacteria_OP11_uncultured_DG_75:0.141215964)1.000:0.198612106,((CG10_big_fil_rev_8_21_14_0_10_Shapirobateria_OP11_48_15:0.322383102,CG10_big_fil_rev_8_21_14_0_10_Shapirobateria_OP11_38_14:0.207027612)1.000:0.147877494,(CG_4_9_14_3_um_filter_150_Shapirobateria_OP11_39_13:0.364041495,(CG09_land_8_20_14_0_10_Shapirobateria_OP11_47_13:0.425526662,CG_4_9_14_0_2_um_filter_Shapirobateria_OP11_39_11:0.201489459)0.991:0.090130166)0.923:0.064030566)0.173:0.043179938)1.000:0.120747305,((CG_4_10_14_0_8_um_filter_cor_Shapirobacteria_OP11_39_15:0.468476595,CG10_big_fil_rev_8_21_14_0_10_Shapirobacteria_OP11_40_9:0.366303347)1.000:0.138372267,((CG03_land_8_20_14_0_80_cor_Shapirobacteria_OP11_40_19:0.372352701,(CG03_land_8_20_14_0_80_cor_Shapirobacteria_OP11_39_12:0.281862005,(CG07_land_8_20_14_0_80_Shapirobacteria_OP11_39_18:0.209030971,CG09_land_8_20_14_0_10_Shapirobacteria_OP11_39_12:0.211799924)1.000:0.116038744)0.976:0.059515416)1.000:0.254272283,((Candidatus_Shapirobacteria_bacterium_RIFOXYA1_FULL_39_17:0.232030275,(Candidatus_Shapirobacteria_bacterium_RBG_13_44_7:0.306617893,(Bacteria_CPR_MicrogenomatesOP11_Shapirobacteria_GWF2_OP11_rel_37_20:0.233329604,(CG10_big_fil_rev_8_21_14_0_10_Shapirobacteria_OP11_36_6:0.226663602,(CG06_land_8_20_14_3_00_150_Shapirobacteria_OP11_40_12:0.014080266,Bacteria_CPR_MicrogenomatesOP11_GWA2_OP11_40_6:0.011588934)1.000:0.218314735)0.998:0.090054773)0.997:0.087134541)0.953:0.065900634)1.000:0.474997974,(Bacteria_CPR_MicrogenomatesOP11_Shapirobacteria_Microgenomates_bacterium_SCGC_AAA255_J07_SAK_001_132:0.361866150,CG09_land_8_20_14_0_10_Shapirobacteria_OP11_38_17:0.314247926)1.000:0.230295261)0.625:0.071194632)0.998:0.075130479)0.660:0.031823775)0.998:0.056488413)0.937:0.038440234)1.000:0.078481059,(((((Bacteria_CPR_MicrogenomatesOP11_Gottesmanbacteria_GWA2_OP11_41_12:0.413974420,Candidatus_Gottesmanbacteria_bacterium_RIFCSPHIGHO2_01_FULL_39_10:0.436630313)0.859:0.070363020,(((Bacteria_CPR_MicrogenomatesOP11_Gottesmanbacteria_GWA2_OP11_43_14:0.148315315,Candidatus_Gottesmanbacteria_bacterium_RIFCSPLOWO2_01_FULL_42_22:0.160854618)1.000:0.203231429,(Candidatus_Gottesmanbacteria_bacterium_RBG_16_37_8:0.278927611,Candidatus_Gottesmanbacteria_bacterium_RIFCSPHIGHO2_12_FULL_40_13:0.287288185)0.912:0.078273539)1.000:0.145544847,((Candidatus_Gottesmanbacteria_bacterium_RIFCSPLOWO2_01_FULL_39_12b:0.278912614,CG11_big_fil_rev_8_21_14_0_20_Gottesmanbacteria_OP11_37_11:0.319433321)0.980:0.048360261,(Candidatus_Gottesmanbacteria_bacterium_RBG_13_37_7:0.385126398,(Candidatus_Gottesmanbacteria_bacterium_RIFCSPHIGHO2_02_FULL_40_13:0.333204117,Candidatus_Gottesmanbacteria_bacterium_RIFCSPHIGHO2_02_FULL_39_11:0.434707619)0.295:0.047757467)0.004:0.032008928)0.971:0.049384856)1.000:0.085584059)1.000:0.107129023,((Bacteria_CPR_MicrogenomatesOP11_Gottesmanbacteria_GWA1_OP11_43_11:0.361972879,Candidatus_Gottesmanbacteria_bacterium_RIFCSPHIGHO2_01_FULL_43_15:0.348979401)1.000:0.199839479,((Candidatus_Gottesmanbacteria_bacterium_RIFCSPLOWO2_01_FULL_49_10:0.301972625,((Candidatus_Gottesmanbacteria_bacterium_RIFCSPLOWO2_01_FULL_48_11:0.278693940,((Bacteria_CPR_MicrogenomatesOP11_Gottesmanbacteria_GWB1_OP11_49_7:0.146046645,Candidatus_Gottesmanbacteria_bacterium_RIFOXYB1_FULL_47_11:0.196626733)1.000:0.146215878,(Candidatus_Gottesmanbacteria_bacterium_RBG_13_45_10:0.179204305,Candidatus_Gottesmanbacteria_bacterium_RIFCSPLOWO2_01_FULL_46_9:0.242021927)1.000:0.096055846)0.968:0.038945137)0.986:0.048225516,(Candidatus_Gottesmanbacteria_bacterium_RIFCSPHIGHO2_01_FULL_46_14:0.236788478,Candidatus_Gottesmanbacteria_bacterium_RIFCSPLOWO2_01_FULL_43_11b:0.336298707)0.995:0.058191129)0.044:0.037605217)0.997:0.063049075,(Bacteria_CPR_MicrogenomatesOP11_Gottesmanbacteria_GWA2_OP11_44_17_partial:0.407575610,(Candidatus_Gottesmanbacteria_bacterium_RBG_16_43_7:0.414015141,Candidatus_Gottesmanbacteria_bacterium_RBG_16_52_11:0.305056075)0.953:0.077161979)0.887:0.059160861)1.000:0.159393103)0.999:0.092306358)0.995:0.066791997,(((Candidatus_Roizmanbacteria_bacterium_RIFOXYA1_FULL_41_12:0.453339676,(CG10_big_fil_rev_8_21_14_0_10_Roizmanbacteria_OP11_39_6:0.403277717,CG10_big_fil_rev_8_21_14_0_10_Roizmanbacteria_OP11_45_7:0.460418227)0.998:0.116707013)1.000:0.262509783,(((Candidatus_Roizmanbacteria_bacterium_RIFCSPHIGHO2_12_FULL_33_9:0.368109359,Candidatus_Roizmanbacteria_bacterium_RIFCSPHIGHO2_12_41_18:0.297142068)0.819:0.073384431,((Candidatus_Roizmanbacteria_bacterium_RIFCSPLOWO2_01_FULL_41_22:0.327629586,(Candidatus_Roizmanbacteria_bacterium_RIFCSPLOWO2_01_FULL_38_12:0.303417771,(CG_4_10_14_0_2_um_filter_Roizmanbacteria_OP11_36_9:0.297424063,(CG_4_10_14_0_2_um_filter_Roizmanbacteria_OP11_39_13:0.114182733,CG_4_9_14_0_2_um_filter_Roizmanbacteria_OP11_39_13:0.144147188)1.000:0.139351788)1.000:0.094453716)1.000:0.124015330)0.999:0.080314994,(((CG_4_10_14_0_8_um_filter_cor_Roizmanbacteria_OP11_33_9:0.310604306,((CG11_big_fil_rev_8_21_14_0_20_Roizmanbacteria_OP11_37_16:0.000000005,CG_4_10_14_3_um_filter_Roizmanbacteria_OP11_39_13:0.000570459)1.000:0.396331515,(CG_4_10_14_0_8_um_filter_cor_Roizmanbacteria_OP11_39_9:0.260848871,Candidatus_Roizmanbacteria_bacterium_RIFOXYB2_FULL_38_10:0.217962565)0.970:0.069344002)0.747:0.048550475)1.000:0.107810045,CG22_combo_CG10-13_8_21_14_all_Roizmanbacteria_OP11_33_16:0.496734447)0.973:0.047409874,((CG09_land_8_20_14_0_10_Roizmanbacteria_OP11_41_9:0.313257397,(Bacteria_CPR_MicrogenomatesOP11_Roizmanbacteria_GWA2_OP11_nov_36_23:0.303691245,((CG_4_9_14_0_2_um_filter_Roizmanbacteria_OP11_35_15:0.254138330,(Bacteria_CPR_MicrogenomatesOP11_Roizmanbacteria_GWC2_OP11P37_13:0.117886627,CG_4_8_14_3_um_filter_Roizmanbacteria_OP11_36_12:0.095835781)1.000:0.137403528)0.853:0.042130724,((((CG06_land_8_20_14_3_00_150_Roizmanbacteria_OP11_34_14:0.094197286,(Bacteria_CPR_MicrogenomatesOP11_Roizmanbacteria_GWC2_OP11_ACD12_rel_34_23:0.047139880,CG22_combo_CG10-13_8_21_14_all_Roizmanbacteria_OP11_34_12:0.062516955)0.041:0.017920016)1.000:0.087795980,Bacteria_CPR_MicrogenomatesOP11_Roizmanbacteria_Microgenomates_bacterium_SCGC_AAA011_L05_DUSEL_001_205:0.076276949)0.609:0.031771666,Bacteria_CPR_MicrogenomatesOP11_Roizmanbacteria_OP11_GWA2_32_13:0.057672559)1.000:0.188760315,Candidatus_Roizmanbacteria_bacterium_RIFCSPLOWO2_01_FULL_44_13:0.317827810)0.583:0.034567566)0.970:0.043774869)0.178:0.029222444)0.319:0.025134868,((Candidatus_Roizmanbacteria_bacterium_RIFCSPHIGHO2_02_FULL_39_9:0.309736602,((Candidatus_Roizmanbacteria_bacterium_RIFCSPHIGHO2_12_FULL_36_11:0.164473661,(Bacteria_Microgenomates_OP11_Roizmannbacteria_RIFCSPHIGHO2_02_FULL_OP11_Roizmanbacteria_38_11:0.000765256,Candidatus_Roizmanbacteria_bacterium_RIFCSPHIGHO2_02_FULL_38_11:0.004921985)1.000:0.133025051)0.998:0.056437348,((Candidatus_Roizmanbacteria_bacterium_RIFCSPLOWO2_01_FULL_37_12:0.141168228,Candidatus_Roizmanbacteria_bacterium_RIFCSPLOWO2_01_FULL_35_13:0.149491170)1.000:0.086243886,Candidatus_Roizmanbacteria_bacterium_RIFCSPHIGHO2_01_FULL_39_12c:0.243950555)0.516:0.033071690)0.999:0.064018262)1.000:0.067492025,CG02_land_8_20_14_3_00_150_Roizmanbacteria_OP11_36_15:0.349479146)0.657:0.035959862)0.979:0.046747555)0.860:0.034206737)0.777:0.048237772)1.000:0.124516837,((Candidatus_Roizmanbacteria_bacterium_RIFCSPLOWO2_02_FULL_36_11:0.191553724,Candidatus_Roizmanbacteria_bacterium_RIFCSPLOWO2_02_FULL_38_10:0.173987121)1.000:0.282011054,(Candidatus_Roizmanbacteria_bacterium_RIFCSPHIGHO2_01_FULL_39_24:0.454510945,(Candidatus_Roizmanbacteria_bacterium_RIFCSPHIGHO2_01_FULL_39_12b:0.462703993,((Candidatus_Roizmanbacteria_bacterium_RIFCSPHIGHO2_12_FULL_44_10:0.225879391,Candidatus_Roizmanbacteria_bacterium_RIFCSPHIGHO2_12_FULL_37_23:0.222285750)1.000:0.094213152,(Candidatus_Roizmanbacteria_bacterium_RIFCSPLOWO2_01_FULL_38_11:0.290791303,Candidatus_Roizmanbacteria_bacterium_RIFCSPLOWO2_02_FULL_43_10:0.340301415)0.932:0.072480407)1.000:0.103032901)0.795:0.051374544)0.545:0.048883735)0.983:0.069544663)1.000:0.131622889)1.000:0.164484708,(CG_4_9_14_0_2_um_filter_Roizmanbacteria_OP11_38_17:0.624400770,(Candidatus_Roizmanbacteria_bacterium_RIFCSPLOWO2_01_FULL_45_11:0.390842098,Candidatus_Roizmanbacteria_bacterium_RIFCSPLOWO2_01_FULL_40_14:0.356509036)1.000:0.168469825)0.993:0.099739126)0.980:0.063777382)0.693:0.040474290,((Candidatus_Gottesmanbacteria_bacterium_RIFCSPHIGHO2_01_FULL_47_48:0.414427966,Candidatus_Gottesmanbacteria_bacterium_RIFCSPHIGHO2_01_FULL_42_12:0.423633174)1.000:0.261638777,((Candidatus_Levybacteria_bacterium_RIFCSPHIGHO2_01_FULL_36_15:0.350949653,((Candidatus_Levybacteria_bacterium_RIFCSPLOWO2_12_FULL_39_17:0.214247876,(Candidatus_Levybacteria_bacterium_RIFCSPHIGHO2_01_FULL_40_10:0.266905924,(Candidatus_Levybacteria_bacterium_RIFCSPHIGHO2_01_FULL_40_15b:0.118395931,Candidatus_Levybacteria_bacterium_RIFCSPHIGHO2_01_FULL_40_58:0.144979850)1.000:0.106051151)0.818:0.035132037)1.000:0.085271436,(CG10_big_fil_rev_8_21_14_0_10_Levybacteria_OP11_36_7:0.349462895,CG2_30_FULL_Levybacteria_OP11_37_29:0.280110552)0.436:0.052105469)0.999:0.081579561)1.000:0.191153040,((Candidatus_Levybacteria_bacterium_RIFCSPLOWO2_01_FULL_42_15:0.341224388,Candidatus_Levybacteria_bacterium_RIFCSPHIGHO2_12_FULL_38_12:0.294352672)1.000:0.092275844,((((CG_4_10_14_0_8_um_filter_cor_Levybacteria_OP11_35_23:0.275746384,(Candidatus_Levybacteria_bacterium_RBG_16_35_11:0.117338965,Candidatus_Levybacteria_bacterium_RBG_16_35_6:0.113422423)1.000:0.172920755)0.959:0.066914185,((Bacteria_CPR_MicrogenomatesOP11_Levybacteria_Microgenomates_bacterium_SCGC_AAA011_E14_DUSEL_001_182:0.200074450,((Candidatus_Levybacteria_bacterium_RIFCSPHIGHO2_01_FULL_37_17:0.126470041,Candidatus_Levybacteria_bacterium_RIFCSPLOWO2_01_FULL_36_13:0.118543392)1.000:0.157802618,(CG10_big_fil_rev_8_21_14_0_10_Levybacteria_OP11_35_13:0.086498899,Candidatus_Levybacteria_bacterium_RBG_13_35_9:0.103505113)1.000:0.081491152)0.849:0.049150240)1.000:0.132523214,((Candidatus_Levybacteria_bacterium_RIFCSPLOWO2_02_FULL_37_11:0.293663484,Candidatus_Levybacteria_bacterium_RIFCSPLOWO2_01_FULL_39_10:0.389896799)0.972:0.057579931,(Candidatus_Levybacteria_bacterium_RIFOXYB1_FULL_40_17:0.184930161,Bacteria_CPR_MicrogenomatesOP11_Levybacteria_GWA2_OP11_nov_40_8:0.210341923)1.000:0.108201519)0.999:0.054014324)0.005:0.035678964)0.953:0.031615552,((Candidatus_Levybacteria_bacterium_RIFCSPHIGHO2_01_FULL_41_15:0.193124882,(Candidatus_Levybacteria_bacterium_RIFCSPHIGHO2_01_FULL_37_33:0.114161392,Candidatus_Levybacteria_bacterium_RIFCSPLOWO2_01_FULL_38_21:0.094079827)1.000:0.091379115)1.000:0.159707673,((Candidatus_Levybacteria_bacterium_RIFCSPHIGHO2_02_FULL_37_10:0.134992876,(Candidatus_Levybacteria_bacterium_RIFCSPLOWO2_12_FULL_37_14:0.104444304,Candidatus_Levybacteria_bacterium_RIFCSPHIGHO2_01_FULL_40_16:0.096292198)0.998:0.062677428)1.000:0.227185246,(Candidatus_Levybacteria_bacterium_RIFCSPHIGHO2_02_FULL_37_13:0.219917516,Candidatus_Levybacteria_bacterium_RIFCSPHIGHO2_01_FULL_38_26:0.231379101)1.000:0.078051155)1.000:0.067813670)0.912:0.027765550)0.550:0.026414690,Candidatus_Levybacteria_bacterium_RIFCSPLOWO2_02_FULL_36_8b:0.270226918)0.481:0.039673780)1.000:0.129939152)1.000:0.136776042)0.922:0.048936831)1.000:0.071312445)0.933:0.043054057,(((Candidatus_Daviesbacteria_bacterium_RIFOXYD1_FULL_41_10:0.321086001,(Candidatus_Daviesbacteria_bacterium_RIFCSPHIGHO2_01_FULL_41_45:0.299400083,(Bacteria_CPR_MicrogenomatesOP11_Daviesbacteria_GWB1_OP11_41_15:0.274603314,Candidatus_Daviesbacteria_bacterium_RIFCSPHIGHO2_12_FULL_43_11:0.219038027)0.935:0.063857371)0.958:0.038528833)1.000:0.062051198,((Candidatus_Daviesbacteria_bacterium_RIFCSPHIGHO2_12_FULL_37_11:0.274841217,(Candidatus_Daviesbacteria_bacterium_RIFCSPLOWO2_02_FULL_38_18:0.224913259,(Candidatus_Daviesbacteria_bacterium_RIFCSPLOWO2_01_FULL_39_12:0.212586881,((Candidatus_Daviesbacteria_bacterium_RIFCSPHIGHO2_02_FULL_40_16:0.171419329,(Candidatus_Daviesbacteria_bacterium_RIFCSPLOWO2_02_FULL_36_7:0.175189126,(Candidatus_Daviesbacteria_bacterium_RIFCSPLOWO2_01_FULL_41_32:0.131473630,Candidatus_Daviesbacteria_bacterium_RIFCSPHIGHO2_01_FULL_40_11:0.121534746)0.655:0.036962206)0.112:0.020290753)0.996:0.044614836,(Candidatus_Daviesbacteria_bacterium_RIFCSPHIGHO2_02_FULL_39_12:0.212200154,(Candidatus_Daviesbacteria_bacterium_RIFCSPHIGHO2_02_FULL_36_13:0.130363910,Candidatus_Daviesbacteria_bacterium_RIFCSPLOWO2_02_FULL_36_8:0.159237228)1.000:0.066937705)0.996:0.048643544)1.000:0.052243973)0.525:0.031669109)1.000:0.063545540)1.000:0.086435391,(Candidatus_Daviesbacteria_bacterium_RIFCSPHIGHO2_12_FULL_37_16:0.273898657,(Candidatus_Daviesbacteria_bacterium_RIFCSPHIGHO2_01_FULL_38_8:0.181021918,Candidatus_Daviesbacteria_bacterium_RIFCSPHIGHO2_01_FULL_44_29:0.257430068)1.000:0.118229464)1.000:0.073253086)0.760:0.045170704)1.000:0.314077077,(Candidatus_Curtissbacteria_bacterium_RBG_16_39_7:0.512523819,((((Candidatus_Curtissbacteria_bacterium_RIFCSPHIGHO2_12_FULL_41_17:0.248931299,(Candidatus_Curtissbacteria_bacterium_RIFCSPHIGHO2_12_FULL_38_9b:0.342019049,(Bacteria_Microgenomates_OP11_RBG_13_OP11_40_7:0.002401639,Candidatus_Curtissbacteria_bacterium_RBG_13_40_7:0.006628738)1.000:0.196765599)0.427:0.030535913)0.999:0.068411707,Candidatus_Curtissbacteria_bacterium_RIFCSPHIGHO2_02_FULL_42_15:0.325684290)0.999:0.058463478,((Candidatus_Curtissbacteria_bacterium_RIFOXYC2_FULL_41_11:0.267885525,Candidatus_Curtissbacteria_bacterium_RIFCSPLOWO2_02_41_11:0.152287514)1.000:0.084115285,(Candidatus_Curtissbacteria_bacterium_RIFCSPHIGHO2_01_FULL_41_44:0.257219141,Candidatus_Curtissbacteria_bacterium_RIFCSPHIGHO2_01_FULL_41_11:0.282485397)0.995:0.059768585)0.904:0.030629039)0.055:0.021572509,((Bacteria_CPR_MicrogenomatesOP11_Curtissbacteria_GWA1_OP11_40_16_partial:0.223730602,(Bacteria_CPR_MicrogenomatesOP11_Curtissbacteria_GWA1_OP11_40_9_partial:0.206317402,Bacteria_CPR_MicrogenomatesOP11_Curtissbacteria_Microgenomates_bacterium_SCGC_AAA011_L6_Dusel_001_266:0.199125052)1.000:0.087446341)0.981:0.058452567,(((Bacteria_CPR_MicrogenomatesOP11_Curtissbacteria_GWA1_OP11_41_11_plus:0.112446698,Candidatus_Curtissbacteria_bacterium_RIFCSPLOWO2_02_FULL_40_11:0.115778127)1.000:0.133635503,(Candidatus_Curtissbacteria_bacterium_RBG_13_35_7:0.232589179,Candidatus_Curtissbacteria_bacterium_RIFCSPLOWO2_01_FULL_38_11b:0.218613264)0.762:0.050167965)1.000:0.061364444,(Candidatus_Curtissbacteria_bacterium_RIFCSPLOWO2_01_FULL_41_18:0.214107893,Candidatus_Curtissbacteria_bacterium_RIFCSPLOWO2_01_FULL_42_26:0.290069229)0.694:0.041354819)0.996:0.044989727)0.993:0.046942592)1.000:0.236365855)0.998:0.096920953)0.235:0.067252225)0.996:0.051687251)1.000:0.090205917,((Bacteria_CPR_CPR1_GWA2_CPR1_42_17:0.678232798,(CG22_combo_CG10-13_8_21_14_all_WWE3_39_12:0.229143921,CG_4_10_14_0_2_um_filter_WWE3_41_14:0.259069584)1.000:0.523816528)1.000:0.141988265,(((CG08_land_8_20_14_0_20_WWE3_41_15:0.605480703,CG08_land_8_20_14_0_20_WWE3_43_13:0.706299697)0.760:0.086853296,(((CG10_big_fil_rev_8_21_14_0_10_WWE3_32_10:0.706650317,(Bacteria_WWE3_RIFCSPLOWO2_01_FULL_WWE3_39_13:0.469795463,(CG_4_9_14_3_um_filter_150_WWE3_34_6:0.313360615,(Bacteria_WWE3_RIFCSPHIGHO2_01_FULL_WWE3_35_17:0.112210773,CG10_big_fil_rev_8_21_14_0_10_WWE3_35_32:0.109723413)1.000:0.211961447)1.000:0.166246003)1.000:0.295303318)0.999:0.112110538,(CG23_combo_of_CG06-09_8_20_14_all_150_WWE3_40_14:0.515926910,CG08_land_8_20_14_0_20_WWE3_40_13:0.670672897)0.992:0.109540825)0.705:0.049191052,(Bacteria_WWE3_RIFCSPHIGHO2_01_FULL_WWE3_40_23:0.473362934,((Bacteria_CPR_WWE3_GWA2_WWE3_44_16:0.309737539,CG08_land_8_20_14_0_20_WWE3_41_10:0.267531377)1.000:0.350262593,(((Bacteria_CPR_WWE3_GWB1_WWE3_41_6:0.262020730,(Bacteria_WWE3_RIFCSPHIGHO2_12_FULL_WWE3_38_15:0.104565213,(Bacteria_WWE3_RBG_16_WWE3_37_10:0.026559432,Bacteria_WWE3_RIFCSPLOWO2_01_FULL_WWE3_37_15:0.029323351)1.000:0.062649682)1.000:0.246312500)0.957:0.059651130,(Bacteria_WWE3_RBG_19FT_COMBO_WWE3_34_6:0.442145647,((((Bacteria_CPR_WWE3_RAAC2_WWE3_complete:0.037000987,Bacteria_WWE3_RIFOXYD2_FULL_WWE3_43_10:0.044455948)0.847:0.016175572,(Bacteria_WWE3_RIFOXYD1_FULL_WWE3_43_17:0.044634380,(Bacteria_CPR_WWE3_GWB1_WWE3_42_6:0.046458770,Bacteria_WWE3_RIFOXYC1_FULL_WWE3_42_17:0.026383848)0.200:0.015462589)0.883:0.017514232)1.000:0.323889476,(Bacteria_WWE3_RIFOXYD1_FULL_WWE3_39_9:0.330452369,Bacteria_WWE3_RIFOXYA2_FULL_WWE3_46_9:0.407917020)0.653:0.061451208)0.826:0.042902661,Bacteria_WWE3_RBG_13_WWE3_37_7:0.363848482)0.972:0.049344715)0.532:0.035419874)1.000:0.067658914,(Bacteria_WWE3_RIFCSPHIGHO2_01_FULL_WWE3_42_13:0.402212950,(Bacteria_WWE3_RIFCSPLOWO2_12_FULL_WWE3_36_10:0.360550837,Bacteria_CPR_WWE3_GWA2_WWE3_46_9:0.430021477)0.393:0.063427401)0.611:0.046749130)0.519:0.042578988)1.000:0.114932160)1.000:0.124139571)0.986:0.063772458)0.993:0.070121018,(Bacteria_WWE3_RIFCSPLOWO2_01_FULL_WWE3_42_11:0.679222769,(CG10_big_fil_rev_8_21_14_0_10_WWE3_48_23:0.307595634,(Bacteria_WWE3_RIFCSPHIGHO2_01_FULL_WWE3_48_15:0.303343699,(Bacteria_WWE3_RIFCSPLOWO2_01_FULL_WWE3_53_14:0.164082988,(Bacteria_CP_WWE3_CSP1_7:0.156657765,Bacteria_WWE3_RBG_19FT_COMBO_WWE3_53_11:0.124141925)0.608:0.042150983)1.000:0.197793024)1.000:0.167802892)1.000:0.293246801)0.607:0.073755779)0.995:0.061459030)0.993:0.066453457)0.704:0.032724940)0.997:0.060685532)0.998:0.054800076)0.453:0.050538671)1.000:0.090580776,(((((Archaea_unclassified_Candidatus_Nanobsidianus_stetteri_Final_anotation_based_on_arCOG:0.899198684,Archaea_Nanoarchaeota_Nanoarchaeum_equitans_Kin4_M:0.603497744)1.000:0.313832687,((((((((Archaea_DPANN_Woesearchaeota_AR11_gwa2_scaffold_3980:0.407155328,CG_4_10_14_0_8_um_filter_cor_Woesearchaeota_47_5:0.511466408)0.942:0.082469546,(Archaea_DPANN_Woesearchaeota_RBG_13_Woesearchaeota_36_6:0.007137058,Candidatus_Woesearchaeota_archaeon_RBG_13_36_6:0.039711055)1.000:0.602100949)0.621:0.054180833,((((CG11_big_fil_rev_8_21_14_0_20_Woesearchaeota_43_8:0.521972608,CG10_big_fil_rev_8_21_14_0_10_Woesearchaeota_44_13:0.445135342)0.544:0.052832181,((CG10_big_fil_rev_8_21_14_0_10_Woesearchaeota_32_9:0.501331431,Archaea_DPANN_Woesearchaeota_AR15_gwa2_scaffold_65:0.498773840)0.547:0.088338363,(CG07_land_8_20_14_0_80_Woesearchaeota_44_23:0.520841783,CG10_big_fil_rev_8_21_14_0_10_Woesearchaeota_34_8:0.734558550)0.015:0.025131466)0.790:0.054227428)0.720:0.046528890,((Archaea_DPANN_Woesearchaeota_AR16_gwa2_scaffold_1808:0.489807012,CG08_land_8_20_14_0_20_Woesearchaeota_47_9:0.614165343)0.662:0.085041763,(CG10_big_fil_rev_8_21_14_0_10_Woesearchaeota_37_12:0.402786463,CG10_big_fil_rev_8_21_14_0_10_Woesearchaeota_30_7:0.479924045)1.000:0.163200696)0.747:0.060567055)0.329:0.032065186,(((Archaea_DPANN_Woesearchaeota_AR3_gwa2_scaffold_210:0.495387996,CG10_big_fil_rev_8_21_14_0_10_Woesearchaeota_33_12:0.361323142)0.834:0.055715718,(Archaea_DPANN_Woesearchaeota_AR4_gwa2_scaffold_135:0.535480490,CG1_02_FULL_Woesearchaeota_57_44:0.611656447)1.000:0.136075766)0.221:0.027391996,((Archaea_CP_DHVE_6_WOR_bin_DG_71:0.379718893,Archaea_CP_DHVE_6_WOR_bin_SMTZ_78:0.596493527)0.615:0.064713673,(Archaea_CP_DHVE_6_WOR_bin_SMTZ_00:0.344154303,(Archaea_CP_DHVE_6_WOR_bin_DG_71_5:0.175457570,Archaea_CP_DHVE_6_WOR_bin_SMTZ_69:0.167704818)1.000:0.207651111)1.000:0.116992048)1.000:0.146768405)0.960:0.031760148)0.772:0.044999123)0.968:0.046260245,((CG10_big_fil_rev_8_21_14_0_10_Woesearchaeota_45_16:0.281799865,Archaea_DPANN_Woesearchaeota_AR9_gwa2_scaffold_1018:0.337633253)0.996:0.084959543,(CG_4_10_14_0_2_um_filter_Woesearchaeota_33_13:0.333823301,(CG10_big_fil_rev_8_21_14_0_10_Woesearchaeota_36_11:0.317752510,CG10_big_fil_rev_8_21_14_0_10_Woesearchaeota_32_24:0.370164135)0.934:0.068493329)0.850:0.050087520)1.000:0.345250858)1.000:0.071254887,(((Archaea_DPANN_Woesearchaeota_AR17_gwa2_scaffold_2520:0.540613559,Archaea_DPANN_Woesearchaeota_AR18_gwa2_scaffold_1772:0.701371631)0.680:0.076615877,(Archaea_DPANN_Woesearchaeota_AR20_gwa2_scaffold_32:0.493602471,Archaea_Nanoarchaeota_candidate_division_DUSEL4_archaeon_SCGC_AAA011_L15_DUSEL_001_208:0.546193339)0.968:0.072719991)0.861:0.049389905,(Archaea_Nanoarchaeota_candidate_division_DUSEL4_archaeon_SCGC_AAA011_G17_DUSEL_001_198:0.033391870,Archaea_Nanoarchaeota_candidate_division_DUSEL4_archaeon_SCGC_AAA011_L22_Combined_Assembly_DUSEL4_1__DUSEL4:0.054006674)1.000:0.538177269)0.968:0.052307231)0.999:0.092754186,Archaea_Euryarchaeota_Euryarchaeota_archaeon_SCGC_AC_312_F18:0.916892776)0.034:0.045832938,(CG10_big_fil_rev_8_21_14_0_10_Archaea_43_11:0.678619709,(Archaea_Parvarchaeota_ARMAN_Candidatus_Parvarchaeum_acidophilus_ARMAN5:0.972973232,CG_4_10_14_0_2_um_filter_Archaea_38_6:0.779053600)0.612:0.095068545)0.998:0.152670029)0.918:0.055663629,(((Archaea_Nanohaloarchaeota_Nanohaloarchaea_Candidatus_Haloredivivus_sp._G17:0.275376746,(Archaea_Nanohaloarchaeota_Nanohaloarchaea_uncultured_halophilic_archaeon_J0756AB_J07NFR56:0.478089822,Archaea_Nanohaloarchaeota_Nanohaloarchaea_SW_7_Nanohaloarchaea_43_15:0.292246210)0.181:0.082190206)1.000:0.700107681,(Archaea_DPANN_Aenigmarchaeota_AR5_gwa2_scaffold_521:0.758797238,((Archaea_CP_Micrarchaeota_WOR_bin_DG_71_2:0.334159409,Candidatus_Micrarchaeota_archaeon_RBG_16_36_9:0.337654262)1.000:0.296452239,((Archaea_CP_Micrarchaeota_WOR_bin_STMZ1_77:0.229901338,(Archaea_CP_Micrarchaeota_WOR_bin_SMTZ_76_1:0.111379183,Archaea_CP_Micrarchaeota_WOR_bin_SMTZ_76:0.128204695)1.000:0.136194848)1.000:0.217142462,(CG15_BIG_FIL_POST_REV_8_21_14_020_Aenigmarchaeota_37_27:0.315211788,Candidatus_Micrarchaeota_archaeon_RBG_16_49_10:0.387043018)0.998:0.101835012)1.000:0.192178461)0.987:0.088415221)0.949:0.081906326)0.993:0.065288772,((((Archaea_Euryarchaeota_Altiarchaeales_Altiarchaeum_BJP_IG2157_Altiarchaeum_SM1_33_3500:0.205783453,(Archaea_Euryarchaeota_Altiarchaeales_Altiarchaeum_hamiconexum:0.024514841,CG_4_9_14_0_8_um_filter_Altiarchaeum_SM1_32_206:0.034328349)1.000:0.172474797)1.000:0.770678091,(Archaea_Unknown_DPANN_WOR_bin_SMTZ1_59:0.479849382,Archaea_Euryarchaeota_Altiarchaeales_Altiarchaeum_IMC4:0.437276876)1.000:0.232504699)1.000:0.184721985,((((((CG01_land_8_20_14_3_00_Euryarchaeota_38_12:0.474129048,(Archaea_Euryarchaeota_Thermoplasmata_Thermoplasmatales_Thermoplasmatales_archaeon_SCGC_AB_539_C06:0.336212229,(Archaea_Euryarchaeota_RBG_13_Euryarchaeota_31_8:0.000000005,Euryarchaeota_archaeon_RBG_13_31_8:0.006649454)1.000:0.413740799)1.000:0.199174660)0.984:0.085859957,(((Archaea_Euryarchaeota_Methanomicrobia_unclassified_Methanomicrobia_Candidatus_Methanomassiliicoccus_intestinalis_Issoire_Mx1:0.324310205,(Archaea_Euryarchaeota_Thermoplasmata_Methanomassiliicoccales_Methanomassiliicoccaceae_Candidatus_Methanomethylophilus_alvus_Mx1201:0.123548033,Archaea_Euryarchaeota_Thermoplasmata_Thermoplasmatales_Thermoplasmatales_archaeon_BRNA1:0.139584670)1.000:0.323410221)0.999:0.101203469,((Euryarchaeota_archaeon_RBG_16_62_10:0.131198700,((Euryarchaeota_archaeon_RBG_13_57_23:0.059415197,Euryarchaeota_archaeon_RBG_19FT_COMBO_56_21:0.047287847)1.000:0.131275574,Euryarchaeota_archaeon_RBG_13_61_15:0.138262332)0.935:0.035623194)1.000:0.224144426,(Euryarchaeota_archaeon_RBG_16_68_12:0.272908752,(Euryarchaeota_archaeon_RBG_16_68_13:0.124662352,(Euryarchaeota_archaeon_RBG_16_67_27:0.127254099,Euryarchaeota_archaeon_RBG_19FT_COMBO_69_17:0.196067197)0.714:0.050296470)0.999:0.116781923)1.000:0.216908513)0.678:0.069353628)0.983:0.066787619,(Archaea_Euryarchaeota_unclassified_Euryarchaeota_Marine_Group_II_uncultured_marine_group_II_euryarchaeote:0.759769583,Archaea_Thaumarchaeota_unclassified_Thaumarchaeota_Marine_Group_I_Marine_Group_III_euryarchaeote_sp._SCGC_AAA288_E19:0.549994444)1.000:0.249285205)0.978:0.079067512)0.787:0.069709398,(Archaea_Euryarchaeota_unclassified_Euryarchaeota_Aciduliprofundum_boonei_T469_chromosome:0.384619912,(Archaea_Euryarchaeota_Thermoplasmata_Thermoplasmatales_Thermoplasmataceae_Thermoplasma_acidophilum_DSM_1728:0.332967978,(Archaea_Euryarchaeota_Thermoplasmata_Thermoplasmatales_Ferroplasmaceae_Ferroplasma_acidarmanus_Fer1:0.288914352,Archaea_Euryarchaeota_Thermoplasmata_Thermoplasmatales_Picrophilaceae_Picrophilus_torridus_DSM_9790:0.231616490)1.000:0.155312064)1.000:0.446358577)1.000:0.118492600)1.000:0.137357990,(((Archaea_Euryarchaeota_Halobacteria_Halobacteriales_Halobacteriaceae_Halobacterium_sp._NRC_1:0.181790285,((Archaea_Euryarchaeota_Halobacteria_Halobacteriales_Halobacteriaceae_Halococcus_saccharolyticus_DSM_5350:0.230323046,(((Archaea_Euryarchaeota_Halobacteria_Halobacteriales_Halobacteriaceae_Haladaptatus_paucihalophilus_DX253_DSM_18195:0.177984936,((Archaea_Euryarchaeota_Halobacteria_Natrialbales_Natrialbaceae_Salinarchaeum_sp._Harcht_Bsk1:0.216650621,Archaea_Euryarchaeota_Halobacteria_Halobacteriales_Halobacteriaceae_Halalkalicoccus_jeotgali_B3_chromosome:0.238337837)0.270:0.033345261,(Archaea_Euryarchaeota_Halobacteria_Halobacteriales_Halobacteriaceae_Halovivax_ruber_XH_70_DSM_18193:0.137675906,(Archaea_Euryarchaeota_Halobacteria_Halobacteriales_Halobacteriaceae_Halostagnicola_larsenii_XH_48_DSM_176:0.073776897,(Archaea_Euryarchaeota_Halobacteria_Halobacteriales_Halobacteriaceae_Natronococcus_occultus_SP4_DSM_3396:0.049686062,(Archaea_Euryarchaeota_Halobacteria_Halobacteriales_Halobacteriaceae_Natronolimnobius_innermongolicus_JCM_12255:0.066767422,(((Archaea_Euryarchaeota_Halobacteria_Halobacteriales_Halobacteriaceae_Natrinema_pellirubrum_157_JCM_10476:0.051036036,Archaea_Euryarchaeota_Halobacteria_Halobacteriales_Halobacteriaceae_Haloterrigena_turkmenica_DSM_5511:0.034370545)1.000:0.028618102,((Archaea_Euryarchaeota_Halobacteria_Halobacteriales_Halobacteriaceae_Natronorubrum_sulfidifaciens_JCM_14089:0.049753113,Archaea_Euryarchaeota_Halobacteria_Halobacteriales_Halobacteriaceae_Natrialba_magadii_ATCC_43099_chromosome:0.071023467)1.000:0.052088226,(Archaea_Euryarchaeota_Halobacteria_Halobacteriales_Halobacteriaceae_Halobiforma_nitratireducens_JCM_10879:0.075683137,Archaea_Euryarchaeota_Halobacteria_Halobacteriales_Halobacteriaceae_Halopiger_xanaduensis_SH_6:0.051084395)0.899:0.013776158)1.000:0.054256353)0.936:0.014548143,Archaea_Euryarchaeota_Halobacteria_Halobacteriales_Halobacteriaceae_Natronobacterium_gregoryi_SP2_DSM_3393:0.051249592)0.875:0.020572500)1.000:0.040402702)1.000:0.031050412)0.997:0.033514350)0.998:0.046009938)0.990:0.048194871)0.977:0.036052825,(Archaea_Euryarchaeota_Halobacteria_Halobacteriales_Halobacteriaceae_Haloplanus_natans_RE_101_DSM_17983:0.108900350,(Archaea_Euryarchaeota_Halobacteria_Halobacteriales_Halobacteriaceae_Halobacteriaceae_archaeon_G22:0.117917108,Archaea_uncultured_halophilic_archaeon_J07ABHX67_version_2:0.186887354)1.000:0.061926414)0.999:0.039244565)1.000:0.050861195,(((Archaea_Euryarchaeota_Halobacteria_halophilic_archaeon_sp._DL31__DL31_replicon_1_OLD_NAME_halophilic_archaeon_sp._DL31:0.178821668,Archaea_Euryarchaeota_Halobacteria_Halobacteriales_Halobacteriaceae_Halobaculum_sp._A07HB70:0.237283968)0.999:0.059607847,(((Archaea_Euryarchaeota_Halobacteria_Halobacteriales_haloarchaeon_3A1_DGR:0.153041936,(Archaea_Euryarchaeota_Halobacteria_Halobacteriales_Halobacteriaceae_Halorubrum_sp._A07HR67:0.083268638,Archaea_Euryarchaeota_Halobacteria_Halobacteriales_Halobacteriaceae_Halorubrum_lacusprofundi_ATCC_49239:0.058441020)1.000:0.088891666)1.000:0.039372264,(Archaea_Euryarchaeota_Halobacteria_Halobacteriales_Halobacteriaceae_Halorubrum_sp._A07HR60:0.222689299,(Archaea_Euryarchaeota_Halobacteria_Halobacteriales_Halobacteriaceae_Natronomonas_pharaonis_Gabara_DSM_2160:0.121929643,Archaea_uncultured_halophilic_archaeon_J07ABHX64:0.282616793)0.986:0.089151660)0.873:0.039105977)0.000:0.012294490,(Archaea_Euryarchaeota_Halobacteria_Haloferacales_Haloferacaceae_Halohasta_litchfieldiae_tADL__Hlit_replicon_OLD_NAMEhalophilic_archaeon_sp._True_ADL:0.098057088,((Archaea_uncultured_archaeon_J07ABHN6_version_2:0.044620515,Archaea_Euryarchaeota_Halobacteria_Halobacteriales_Halobacteriaceae_Halonotius_sp._A07HN63:0.105533752)1.000:0.081957411,Archaea_Euryarchaeota_Halobacteria_Halobacteriales_Halobacteriaceae_Halonotius_sp._J07ABHN4_version_2:0.176421862)1.000:0.067701263)1.000:0.073226324)1.000:0.041618855)0.945:0.017157091,(Archaea_Euryarchaeota_Halobacteria_Halobacteriales_Halobacteriaceae_Halogranum_salarium_B_1:0.159493659,(Archaea_Euryarchaeota_Halobacteria_Halobacteriales_Halobacteriaceae_Haloquadratum_walsbyi_HBSQ001_DSM_16790:0.158736478,(Archaea_Euryarchaeota_Halobacteria_Halobacteriales_Halobacteriaceae_Haloferax_mediterranei_R_4_ATCC_33500:0.114450955,(Archaea_Euryarchaeota_Halobacteria_Halobacteriales_Halobacteriaceae_Halogeometricum_borinquense_DSM_11551_chromosome:0.033406114,Archaea_Euryarchaeota_Halobacteria_Halobacteriales_Halobacteriaceae_Halosarcina_pallida_JCM_14848:0.076791062)1.000:0.089713347)0.990:0.051943887)0.961:0.037233505)0.989:0.023995908)1.000:0.029213451)0.982:0.027043525)0.063:0.033181335,(Archaea_Euryarchaeota_Halobacteria_Halobacteriales_Halobacteriaceae_Halorhabdus_utahensis_DSM_12940:0.186076196,(Archaea_Euryarchaeota_Halobacteria_Halobacteriales_Halobacteriaceae_Halomicrobium_mukohataei_DSM_12286:0.105794357,(Archaea_Euryarchaeota_Halobacteria_Halobacteriales_Halobacteriaceae_Haloarcula_marismortui_ATCC_43049:0.123748587,Archaea_Euryarchaeota_Halobacteria_Halobacteriales_Halobacteriaceae_Halosimplex_carlsbadense_2_9_1:0.191088427)1.000:0.047554599)1.000:0.044031524)0.999:0.047538275)0.130:0.058940322)1.000:0.528406956,((Archaea_Euryarchaeota_Methanomicrobia_Methanomicrobiales_Methanocorpusculaceae_Methanocorpusculum_labreanum_Z:0.414517556,((Archaea_Euryarchaeota_Methanomicrobia_Methanomicrobiales_Methanomicrobiaceae_Methanofollis_liminatans_GKZPZ_DSM_4140:0.222984331,Archaea_Euryarchaeota_Methanomicrobia_Methanomicrobiales_Methanospirillaceae_Methanospirillum_hungatei_JF_1:0.293887746)0.973:0.063163925,(((Archaea_Euryarchaeota_Methanomicrobia_Methanomicrobiales_Methanomicrobiaceae_Methanomicrobium_mobile_BP_DSM_1539:0.197267203,Archaea_Euryarchaeota_Methanomicrobia_Methanomicrobiales_Methanomicrobiaceae_Methanoplanus_petrolearius_DSM_11571_chromosome:0.181663733)1.000:0.139557986,Archaea_Euryarchaeota_Methanomicrobia_Methanomicrobiales_Methanomicrobiaceae_Methanoculleus_bourgensis_MS2:0.238902210)0.455:0.041884995,(Archaea_Euryarchaeota_Methanomicrobia_Methanomicrobiales_Methanoregulaceae_Candidatus_Methanosphaerula_palustris_E1_9c:0.231744994,(Archaea_Euryarchaeota_Methanomicrobia_Methanomicrobiales_Methanoregulaceae_Methanolinea_tarda_NOBI_1:0.302524640,Archaea_Euryarchaeota_Methanomicrobia_Methanomicrobiales_Methanoregulaceae_Candidatus_Methanoregula_boonei_6A8:0.193604073)0.996:0.063877849)1.000:0.087649363)0.825:0.036080990)1.000:0.065471356)1.000:0.249460910,((Archaea_Euryarchaeota_Methanomicrobia_Methanocellales_Methanocellaceae_Methanocella_sp._RC_I_Manual_curation_by_Zhe_Lv:0.397056108,Archaea_Euryarchaeota_Methanomicrobia_Methanocellales_Methanoflorens_stordalenmirensis_Draft_v4.3.2:0.432117808)0.973:0.082380825,((Archaea_Euryarchaeota_Methanomicrobia_Methanosarcinales_Methermicoccaceae_Methermicoccus_shengliensis_DSM_18856:0.394339464,Archaea_Euryarchaeota_Methanomicrobia_Methanosarcinales_Methanosaetaceae_Methanosaeta_thermophila_PT:0.370132742)0.995:0.084996446,(Archaea_Euryarchaeota_Methanomicrobia_Methanosarcinales_uncultured_Methanosarcinales_sp._ANME_2D_ANME_V10:0.370740838,(Archaea_Euryarchaeota_Methanomicrobia_Methanosarcinales_Methanosarcinaceae_Methanosarcina_barkeri_Fusaro_DSM_804:0.301088195,(((Archaea_Euryarchaeota_Methanomicrobia_Methanosarcinales_Methanosarcinaceae_Methanosalsum_zhilinae_WeN5_DSM_404017:0.206564191,Archaea_Euryarchaeota_Methanomicrobia_Methanosarcinales_Methanosarcinaceae_Methanohalobium_evestigatum_Z_7303_chromosome:0.280214182)1.000:0.065063215,(Archaea_Euryarchaeota_Methanomicrobia_Methanosarcinales_Methanosarcinaceae_Methanococcoides_burtonii_DSM_6242:0.190900076,Archaea_Euryarchaeota_Methanomicrobia_Methanosarcinales_Methanosarcinaceae_Methanohalophilus_mahii_DSM_5219_chromosome:0.246965198)0.744:0.049575726)0.977:0.039024733,(Archaea_Euryarchaeota_Methanomicrobia_Methanosarcinales_Methanosarcinaceae_Methanolobus_psychrophilus_R15:0.203884818,Archaea_Euryarchaeota_Methanomicrobia_Methanosarcinales_Methanosarcinaceae_Methanomethylovorans_hollandica_DSM_15978:0.171435835)0.962:0.048862874)0.980:0.062038369)1.000:0.153925039)0.990:0.076194591)0.453:0.048302051)0.871:0.041338456)0.808:0.062795378)1.000:0.132357420,(Archaea_Euryarchaeota_Archaeoglobi_Archaeoglobales_Archaeoglobaceae_Archaeoglobus_fulgidus_DSM_8774:0.237659194,Archaea_Euryarchaeota_Archaeoglobi_Archaeoglobales_Archaeoglobaceae_Ferroglobus_placidus_DSM_10642_chromosome:0.139547993)1.000:0.337175353)0.988:0.072219155)0.650:0.067528060,((((((Archaea_Euryarchaeota_Methanobacteria_Methanobacteriales_Methanobacteriaceae_Methanobrevibacter_smithii_ATCC_35061:0.292495210,(Archaea_Euryarchaeota_Methanobacteria_Methanobacteriales_Methanobacteriaceae_Methanosphaera_stadtmanae_DSM_3091:0.256222425,Archaea_Euryarchaeota_Methanobacteria_Methanobacteriales_Methanobacteriaceae_Methanobacterium_sp._SWAN_1_chromosome:0.185575759)0.985:0.070507300)0.994:0.068739739,Archaea_Euryarchaeota_Methanobacteria_Methanobacteriales_Methanobacteriaceae_Methanothermobacter_thermautotrophicus_Delta_H:0.159850699)1.000:0.112564360,Archaea_Euryarchaeota_Methanobacteria_Methanobacteriales_Methanothermaceae_Methanothermus_fervidus_DSM_2088_chromosome:0.200548190)1.000:0.204418416,Archaea_Euryarchaeota_Methanopyri_Methanopyrales_Methanopyraceae_Methanopyrus_kandleri_AV19:0.537224350)0.930:0.074049267,((Archaea_Euryarchaeota_Thermococci_Thermococcales_Thermococcaceae_Palaeococcus_pacificus_DY20341:0.188608868,(Archaea_Euryarchaeota_Thermococci_Thermococcales_Thermococcaceae_Pyrococcus_furiosus_DSM_3638:0.118800565,Archaea_Euryarchaeota_Thermococci_Thermococcales_Thermococcaceae_Thermococcus_kodakarensis_KOD1:0.111168199)0.796:0.054217949)1.000:0.329848589,(((Archaea_Euryarchaeota_Methanococci_Methanococcales_Methanococcaceae_Methanococcus_maripaludis_S2:0.272111025,Archaea_Euryarchaeota_Methanococci_Methanococcales_Methanococcaceae_Methanothermococcus_okinawensis_IH1_chromosome:0.115115449)1.000:0.150633627,Archaea_Euryarchaeota_Methanococci_Methanococcales_Methanocaldococcaceae_Methanotorris_igneus_Kol_5_chromosome:0.095773632)0.984:0.074247474,Archaea_Euryarchaeota_Methanococci_Methanococcales_Methanocaldococcaceae_Methanocaldococcus_jannaschii_DSM_2661:0.155673499)1.000:0.268537008)0.856:0.059361577)0.624:0.047834033,(Archaea_CP_Z7ME43_WOR_bin_DG_70:0.670669222,(CG08_land_8_20_14_0_20_Hadesarchaea_51_8:0.354862659,(Archaea_SAGMEG_45:0.365720124,Archaea_SAGMEG_N21:0.301083121)0.696:0.084488875)1.000:0.215574441)0.882:0.092739169)0.983:0.049128016)0.493:0.043075004,(((((((Candidatus_Bathyarchaeota_archaeon_RBG_13_46_16b:0.197531039,(CG_4_8_14_3_um_filter_Bathyarchaeota_42_8:0.191843907,CG07_land_8_20_14_0_80_Bathyarchaeota_47_9:0.225631334)0.962:0.072799328)1.000:0.266705602,Candidatus_Bathyarchaeota_archaeon_RBG_16_48_13:0.494519195)0.743:0.063955218,((Candidatus_Bathyarchaeota_archaeon_RBG_13_38_9:0.532907629,archaeon_RBG_16_50_20:0.441317521)0.987:0.118307491,(Archaea_Thaumarchaeota_MCG_Thaumarcheon_SCGC_AB_539_E09:0.273633183,(Candidatus_Bathyarchaeota_archaeon_RBG_16_57_9:0.350516386,Candidatus_Bathyarchaeota_archaeon_RBG_13_52_12:0.288104005)0.841:0.091926173)1.000:0.329956144)0.142:0.041126301)1.000:0.117706836,(((Archaea_Aigarchaeota_candidate_division_pSL4_archaeon_JGI_0000106_J15_GBS_C_001_288:0.283873295,Archaea_Thaumarchaeota_unclassified_Thaumarchaeota_Candidatus_Caldiarchaeum_subterraneum:0.454304749)0.169:0.069638036,((Archaea_Aigarchaeota_candidate_division_pSL4_archaeon_SCGC_AAA471_E14_GBS_N_001_10:0.004278975,(Archaea_Aigarchaeota_candidate_division_pSL4_archaeon_SCGC_AAA471_E14_Combined_Assembly_pSL4_3__pSL4:0.006255555,Archaea_Aigarchaeota_candidate_division_pSL4_archaeon_JGI_0000001_A7_GBS_A_001_112:0.036424692)0.998:0.019568838)1.000:0.312267709,(Archaea_Aigarchaeota_Aigarchaeota_archaeon_strain_OS1:0.047966498,(Archaea_Aigarchaeota_candidate_division_pSL4_archaeon_SCGC_AAA471_B22_Combined_Assembly_pSL4_1__pSL4:0.023669860,Archaea_Aigarchaeota_candidate_division_pSL4_archaeon_SCGC_AAA471_F17_GBS_N_001_13:0.016360723)0.998:0.066270587)1.000:0.289362193)1.000:0.153526050)1.000:0.320951844,(Archaea_Thaumarchaeota_Thaumarchaeota_archaeon_strain_DS1_Dragon_Thaumarchaeon:0.769382170,(Archaea_Thaumarchaeota_Thaumarchaeota_archaeon_SCGC_AB_179_E04_GBS_N_001_221:0.310768498,((Archaea_Thaumarchaeota_Nitrososphaerales_Nitrososphaeraceae_Nitrososphaera_viennensis_EN76:0.392097599,((((CG_4_9_14_0_8_um_filter_Nitrosopumilales_34_10:0.059892610,(Archaea_Thaumarchaeota_Nitrosopumilales_Nitrosopumilaceae_Nitrosopumilus_sp._MY1_MY1:0.055520562,CG10_big_fil_rev_8_21_14_0_10_Nitrosopumilus_33_7:0.119205145)0.880:0.015409997)1.000:0.101222334,(((CG15_BIG_FIL_POST_REV_8_21_14_020_Nitrosopumilales_37_12:0.081253252,Archaea_Thaumarchaeota_unclassified_Thaumarchaeota_Marine_Group_I_Marine_Group_I_thaumarchaeote_SCGC_AAA160_J20:0.193218313)0.302:0.015475221,(Archaea_Thaumarchaeota_Thaumarchaeota_archaeon_SCGC_AAA282_K18:0.099162203,Archaea_Thaumarchaeota_Nitrosopumilales_Nitrosopumilaceae_Candidatus_Nitrosopumilus_koreensis_AR1:0.059953612)0.936:0.012386957)0.963:0.024564636,CG_4_9_14_0_2_um_filter_Nitrosopumilales_34_16:0.085230395)1.000:0.052267144)1.000:0.119065182,(Archaea_Thaumarchaeota_Thaumarchaeota_archaeon_MY2:0.259732329,(Archaea_Thaumarchaeota_Cenarchaeales_Cenarchaeaceae_Cenarchaeum_symbiosum_A.:0.377631418,Archaea_Thaumarchaeota_CSP1_1:0.176770902)0.913:0.045624994)0.979:0.048622132)0.852:0.052032506,((Archaea_Thaumarchaeota_unclassified_Thaumarchaeota_Marine_Group_I_Marine_Group_I_thaumarchaeote_sp._SCGC_AAA288_K05:0.175687782,(Archaea_Thaumarchaeota_unclassified_Thaumarchaeota_Marine_Group_I_Marine_Group_I_thaumarchaeote_sp._SCGC_AAA008_M21:0.211814309,Archaea_Thaumarchaeota_unclassified_Thaumarchaeota_Marine_Group_I_Marine_Group_I_thaumarchaeote_sp._SCGC_AAA288_P02:0.031317211)1.000:0.188085734)0.987:0.054598007,((Archaea_Thaumarchaeota_unclassified_Thaumarchaeota_Marine_Group_I_Marine_Group_I_thaumarchaeote_sp._SCGC_AAA288_P18:0.173734635,Archaea_Thaumarchaeota_unclassified_Thaumarchaeota_Marine_Group_I_Marine_Group_I_thaumarchaeote_sp._SCGC_AAA288_D03:0.247692432)0.419:0.042434137,((Archaea_Thaumarchaeota_unclassified_Thaumarchaeota_Marine_Group_I_Marine_Group_I_thaumarchaeote_sp._SCGC_AAA288_M23:0.064584161,((Archaea_Thaumarchaeota_unclassified_Thaumarchaeota_Marine_Group_I_Marine_Group_I_thaumarchaeote_sp._SCGC_AAA288_E09:0.055407856,Archaea_Thaumarchaeota_unclassified_Thaumarchaeota_Marine_Group_I_Marine_Group_I_thaumarchaeote_sp._SCGC_AAA008_G03:0.205111337)1.000:0.085945271,Archaea_Thaumarchaeota_unclassified_Thaumarchaeota_Marine_Group_I_Marine_Group_I_thaumarchaeote_sp._SCGC_AAA288_N23:0.217776716)0.962:0.039740902)0.975:0.025057055,((Archaea_Thaumarchaeota_unclassified_Thaumarchaeota_Marine_Group_I_Marine_Group_I_crenarchaeon_SCGC_AB_629_I23:0.243812934,Archaea_Thaumarchaeota_unclassified_Thaumarchaeota_Marine_Group_I_Marine_Group_I_crenarchaeote_sp._SCGC_AAA288_I14:0.084214341)0.999:0.073263838,((Archaea_Thaumarchaeota_unclassified_Thaumarchaeota_Marine_Group_I_Marine_Group_I_thaumarchaeote_sp._SCGC_AAA008_O18:0.041558918,Archaea_Thaumarchaeota_unclassified_Thaumarchaeota_Marine_Group_I_Marine_Group_I_thaumarchaeote_sp._SCGC_AAA008_P02:0.201553332)0.998:0.050974695,Archaea_Thaumarchaeota_Thaumarchaeota_archaeon_SCGC_AB_663_P07:0.259559043)0.828:0.009371345)0.997:0.034433592)0.907:0.030744437)1.000:0.109903543)1.000:0.097821554)1.000:0.353690717)1.000:0.210966276,(Thaumarchaeota_archaeon_RBG_16_49_8:0.530361308,Archaea_Thaumarchaeota_Thaumarchaeota_archaeon_strain_BS4:0.549655772)0.962:0.093065926)0.973:0.075626052)0.961:0.087342781)1.000:0.127351943)0.886:0.077612688)0.849:0.080032041,((((Archaea_Crenarchaeota_Thermoprotei_Sulfolobales_Sulfolobales_archaeon_Acd1:0.274080536,(Archaea_Crenarchaeota_Thermoprotei_Sulfolobales_Sulfolobaceae_Sulfolobus_solfataricus_P2:0.278724604,(Archaea_Crenarchaeota_Thermoprotei_Sulfolobales_Sulfolobaceae_Acidianus_hospitalis_W1_chromosome:0.203462397,(Archaea_Crenarchaeota_Thermoprotei_Sulfolobales_Sulfolobales_archaeon_AZ1:0.233515682,Archaea_Crenarchaeota_Thermoprotei_Sulfolobales_Sulfolobaceae_Metallosphaera_sedula_DSM_5348:0.285308812)0.311:0.045420167)0.998:0.062891432)0.973:0.080112379)1.000:0.317809126,(((Archaea_Crenarchaeota_Thermoprotei_Desulfurococcales_Desulfurococcaceae_Ignicoccus_hospitalis_KIN4I:0.440730453,(Archaea_Crenarchaeota_Thermoprotei_Desulfurococcales_Pyrodictiaceae_Hyperthermus_butylicus_DSM_5456:0.206738023,Archaea_Crenarchaeota_Thermoprotei_Desulfurococcales_Pyrodictiaceae_Pyrolobus_fumarii_1A_DSM_11204:0.219349898)0.991:0.102865400)0.106:0.073174358,((Archaea_Crenarchaeota_Thermoprotei_Desulfurococcales_Desulfurococcaceae_Staphylothermus_hellenicus_DSM_12710_chromosome:0.276572252,(Archaea_Crenarchaeota_Thermoprotei_Desulfurococcales_Desulfurococcaceae_Thermogladius_cellulolyticus_1633:0.240567606,(Archaea_Crenarchaeota_Thermoprotei_Desulfurococcales_Desulfurococcaceae_Desulfurococcus_fermentans_Z_1312_DSM_16532:0.155932442,Archaea_Crenarchaeota_Thermoprotei_Desulfurococcales_Desulfurococcaceae_Thermosphaera_aggregans_DSM_11486_chromosome:0.193867885)1.000:0.102129445)1.000:0.103791068)1.000:0.177351499,(Archaea_Crenarchaeota_Thermoprotei_Desulfurococcales_Desulfurococcaceae_Ignisphaera_aggregans_DSM_17230_chromosome:0.226816155,Archaea_Crenarchaeota_Thermoprotei_Desulfurococcales_Desulfurococcaceae_Ingnisphaeroid_species:0.240177009)1.000:0.317893252)0.659:0.046957508)0.953:0.067933151,(Archaea_Crenarchaeota_Thermoprotei_Fervidicoccales_Fervidicoccaceae_Fervidicoccus_fontis_Kam940:0.497069571,(Archaea_Crenarchaeota_Thermoprotei_Desulfurococcales_Desulfurococcaceae_Aeropyrum_camini_SY1_JCM_12091:0.275003546,(Archaea_Crenarchaeota_Thermoprotei_Acidilobales_Caldisphaeraceae_Caldisphaera_lagunensis_IC_154_DSM_15908:0.299827892,(Archaea_Crenarchaeota_Thermoprotei_Acidilobales_Acidilobaceae_Acidilobus_saccharovorans_345_15_chromosome:0.130187815,(Archaea_Crenarchaeota_Thermoprotei_Desulfurococcales_Site_03_Desulfuro:0.073591568,Archaea_Crenarchaeota_Thermoprotei_Desulfurococcales_Site_19_Desulfuro:0.035569837)1.000:0.168418830)1.000:0.136673566)1.000:0.183030493)1.000:0.149875338)0.864:0.069799068)0.997:0.083029354)1.000:0.164880146,((Archaea_CP_YNPFFA_candidate_division_YNPFFA_archaeon_SCGC_AAA471_B05_Combined_Assembly_YNPFFA_1__YNPFFA:0.026774350,(Archaea_CP_YNPFFA_candidate_division_YNPFFA_archaeon_SCGC_AAA471_L13_GBS_N_001_22:0.000000005,(Archaea_CP_YNPFFA_candidate_division_YNPFFA_archaeon_SCGC_AAA471_L14_GBS_N_001_23:0.000000005,Archaea_CP_YNPFFA_candidate_division_YNPFFA_archaeon_SCGC_AAA471_C03_GBS_N_001_6:0.044653537)0.000:0.000000005)0.959:0.018730717)1.000:0.738896614,(Archaea_Crenarchaeota_Thermoprotei_Thermoproteales_Thermofilaceae_Thermofilum_pendens_Hrk_5:0.472588544,(((Archaea_Crenarchaeota_Thermoprotei_Thermoproteales_Thermoproteaceae_Pyrobaculum_aerophilum_IM2:0.086957566,Archaea_Crenarchaeota_Thermoprotei_Thermoproteales_Thermoproteaceae_Thermoproteus_neutrophilus_V24Sta:0.101688654)1.000:0.107387886,(Archaea_Crenarchaeota_Thermoprotei_Thermoproteales_Thermoproteaceae_Thermoproteus_uzoniensis_768_20_chromosome:0.173100477,Archaea_Crenarchaeota_Thermoprotei_Thermoproteales_Archaea_Crenarchaeota_Thermoprotei_Thermoproteales_YNP_Site_4_Thermoproteales_Type_II:0.113148327)1.000:0.114489371)1.000:0.215559577,((Archaea_Crenarchaeota_Thermoprotei_Thermoproteales_YNP_Site_19_Thermoproteales_Type_I:0.086088274,(Archaea_Crenarchaeota_Thermoprotei_Thermoproteales_YNP_Site_4_Thermoproteales_Type_I:0.120357635,(Archaea_Crenarchaeota_Thermoprotei_Thermoproteales_YNP_Site_8_Thermoproteales_Type_I:0.114189580,Archaea_Crenarchaeota_Thermoprotei_Thermoproteales_Thermoproteaceae_Vulcanisaeta_distributa_DSM_14429_chromosome:0.148866176)0.908:0.030051072)0.997:0.076857683)1.000:0.107834733,(Archaea_Crenarchaeota_Thermoprotei_Thermoproteales_YNP_Site_3_Thermoproteales_Type_I:0.065932362,Archaea_Crenarchaeota_Thermoprotei_Thermoproteales_Thermoproteaceae_Caldivirga_maquilingensis_IC_167:0.252250970)0.942:0.120399509)1.000:0.189480432)1.000:0.301165451)0.997:0.126609372)0.389:0.075161399)0.832:0.065667317,Archaea_Korarchaeota_Candidatus_Korarchaeum_cryptofilum_OPF8:0.810494342)0.996:0.086258219)0.984:0.048730483,(((((((((Eukaryota_Heterolobosea_Acrasida_Guttulinaceae_Guttulinopsis_vulgaris:0.601175730,(Eukaryota_Malawimonadidae_Malawimonas_californiana:0.292107569,Eukaryota_Malawimonadidae_Malawimonas_jakobiformis:0.218852126)1.000:0.118958335)0.994:0.058700081,(Eukaryota_Alveolata_Apicomplexa_Aconoidasida_Piroplasmida_Theileriidae_Theileria_annulata_Ankara_clone_C9:0.363382070,((Eukaryota_Opisthokonta_Nucleariidae_and_Fonticula_group_Fonticula_alba:0.518682061,(Eukaryota_Euglenozoa_Kinetoplastida_Trypanosomatidae_Leishmania_Leishmania_Leishmania_infantum_JPCM5_MCANES98LLM_877:0.108669064,Eukaryota_Euglenozoa_Kinetoplastida_Trypanosomatidae_Trypanosoma_brucei_TREU927:0.104831640)1.000:0.361410242)0.440:0.047507504,Eukaryota_Amoebozoa_Archamoebae_Mastigamoebidae_Mastigamoeba_balamuthi:0.421114053)0.599:0.052994073)0.799:0.046692828)0.107:0.031947952,(Eukaryota_Opisthokonta_Fungi_Fungi_incertae_sedis_Early_diverging_fungal_lineages_Kickxellomycotina_Kickxellales_Kickxellaceae_Coemansia_reversa_NRRL_1564:0.281318468,((((Eukaryota_Opisthokonta_Fungi_Neocallimastigomycota_Neocallimastigomycetes_Neocallimastigales_Neocallimastigaceae_Neocallimastix_sp._SC4_gene_modules:0.063749497,Eukaryota_Opisthokonta_Fungi_Neocallimastigomycota_Neocallimastigomycetes_Neocallimastigales_Neocallimastigaceae_Orpinomyces_sp._C1A_Orpinomyces_genome_last_version:0.032894782)1.000:0.252760829,(Eukaryota_Opisthokonta_Fungi_Chytridiomycota_Chytridiomycetes_Rhizophydiales_Rhizophydiales_incertae_sedis_Batrachochytrium_dendrobatidis_JEL423:0.171916695,Eukaryota_Opisthokonta_Fungi_Chytridiomycota_Chytridiomycetes_Spizellomycetales_Spizellomycetaceae_Spizellomyces_punctatus_DAOM_BR117:0.110824001)0.701:0.041280335)0.981:0.033790669,(Eukaryota_stramenopiles_Blastocystis_hominis:0.102281880,Eukaryota_Opisthokonta_Fungi_Blastocladiomycota_Blastocladiomycetes_Blastocladiales_Blastocladiaceae_Allomyces_macrogynus_ATCC_38327:0.108293795)1.000:0.121458065)0.986:0.040581637,((((Eukaryota_Opisthokonta_Fungi_Dikarya_Ascomycota_saccharomyceta_Pezizomycotina_leotiomyceta_dothideomyceta_Dothideomycetes_Dothideomycetidae_Capnodiales_Mycosphaerellaceae_mitosporic_Mycosphaerellaceae_Cryptococcus_neoformans_var._neoformans_B_3501A:0.212230777,(Eukaryota_Opisthokonta_Fungi_Dikarya_Basidiomycota_Agaricomycotina_Agaricomycetes_Agaricomycetes_incertae_sedis_Cantharellales_Botryobasidiaceae_Botryobasidium_botryosum:0.076635802,((Eukaryota_Opisthokonta_Fungi_Dikarya_Basidiomycota_Agaricomycotina_Agaricomycetes_Agaricomycetes_incertae_sedis_Polyporales_Coriolaceae_Postia_placenta_Mad_698_R_POSPL:0.070879982,Eukaryota_Opisthokonta_Fungi_Dikarya_Basidiomycota_Agaricomycotina_Agaricomycetes_Agaricomycetes_incertae_sedis_Corticiales_Corticiaceae_Phanerochaete_chrysosporium_RP_78:0.064580062)0.965:0.014661847,(((Eukaryota_Opisthokonta_Fungi_Dikarya_Basidiomycota_Agaricomycotina_Agaricomycetes_Agaricomycetidae_Agaricales_Schizophyllaceae_Schizophyllum_commune_H4_8:0.076478416,Eukaryota_Opisthokonta_Fungi_Dikarya_Basidiomycota_Agaricomycotina_Agaricomycetes_Agaricomycetidae_Agaricales_Tricholomataceae_Gymnopus_luxurians:0.078412510)0.990:0.018600309,(Eukaryota_Opisthokonta_Fungi_Dikarya_Basidiomycota_Agaricomycotina_Agaricomycetes_Agaricomycetidae_Agaricales_Psathyrellaceae_Coprinopsis_cinerea_strain_okayama7130:0.085974625,Eukaryota_Opisthokonta_Metazoa_Eumetazoa_Bilateria_Coelomata_Protostomia_Lophotrochozoa_Annelida_Polychaeta_Palpata_Canalipalpata_Sabellida_Serpulidae_Serpula_lacrymans_lacrymans_S7.9:0.066793020)1.000:0.025943378)0.102:0.004990540,(Eukaryota_Opisthokonta_Fungi_Dikarya_Basidiomycota_Agaricomycotina_Agaricomycetes_Agaricomycetidae_Agaricales_Strophariaceae_Hypholoma_sublateritium:0.052005237,Eukaryota_Opisthokonta_Fungi_Dikarya_Basidiomycota_Agaricomycotina_Agaricomycetes_Agaricomycetidae_Agaricales_Tricholomataceae_Laccaria_bicolor_S238N_H82_LACBI:0.052784214)0.996:0.022452573)1.000:0.028238801)0.748:0.040234358)1.000:0.098205037)1.000:0.075983253,(Eukaryota_Opisthokonta_Fungi_Dikarya_Basidiomycota_Ustilaginomycotina_Exobasidiomycetes_Malasseziales_Malasseziaceae_Malassezia_globosa_CBS:0.192085811,Eukaryota_Opisthokonta_Fungi_Dikarya_Basidiomycota_Ustilaginomycotina_Ustilaginomycetes_Ustilaginales_Ustilaginaceae_Ustilago_maydis_521:0.274094765)0.999:0.075159300)0.980:0.038835267,(Eukaryota_Opisthokonta_Fungi_Dikarya_Basidiomycota_Agaricomycotina_Agaricomycetes_Agaricomycetidae_Agaricales_Marasmiaceae_mitosporic_Marasmiaceae_Moniliophthora_perniciosa_FA553:0.548844610,(Eukaryota_Opisthokonta_Fungi_Dikarya_Ascomycota_saccharomyceta_Pezizomycotina_leotiomyceta_dothideomyceta_Dothideomycetes_Dothideomycetidae_Capnodiales_Mycosphaerellaceae_mitosporic_Mycosphaerellaceae_Cercospora_sojina_all_assembly:0.746532163,Eukaryota_Opisthokonta_Fungi_Dikarya_Ascomycota_saccharomyceta_Pezizomycotina_leotiomyceta_sordariomyceta_Sordariomycetes_Hypocreomycetidae_Hypocreales_Cordycipitaceae_mitosporic_Cordycipitaceae_Beauveria_bassiana_CH_draft_genome:0.264486476)0.942:0.238501728)0.998:0.261837555)0.837:0.041981470,(((Eukaryota_Opisthokonta_Fungi_Dikarya_Ascomycota_saccharomyceta_Pezizomycotina_leotiomyceta_dothideomyceta_Dothideomycetes_Pleosporomycetidae_Pleosporales_Pleosporineae_Pleosporaceae_Cochliobolus_heterostrophus_C4_ATCC_48331:0.125280282,((Eukaryota_Opisthokonta_Fungi_Dikarya_Ascomycota_saccharomyceta_Pezizomycotina_leotiomyceta_sordariomyceta_Leotiomycetes_Helotiales_Sclerotiniaceae_Botryotinia_fuckeliana_B05.10:0.035592506,Eukaryota_Opisthokonta_Fungi_Dikarya_Ascomycota_saccharomyceta_Pezizomycotina_leotiomyceta_sordariomyceta_Leotiomycetes_Helotiales_Sclerotiniaceae_Sclerotinia_sclerotiorum_1980:0.029160094)1.000:0.061156942,(((Eukaryota_Opisthokonta_Fungi_Dikarya_Ascomycota_saccharomyceta_Pezizomycotina_leotiomyceta_sordariomyceta_Sordariomycetes_Hypocreomycetidae_Glomerellales_Plectosphaerellaceae_mitosporic_Plectosphaerellaceae_Verticillium_albo_atrum_VaMs.102:0.111729169,(Eukaryota_Opisthokonta_Fungi_Dikarya_Ascomycota_saccharomyceta_Pezizomycotina_leotiomyceta_sordariomyceta_Sordariomycetes_Hypocreomycetidae_Hypocreales_Nectriaceae_Gibberella_zeae_PH_1:0.192777283,((Eukaryota_Opisthokonta_Fungi_Dikarya_Ascomycota_saccharomyceta_Pezizomycotina_leotiomyceta_Eurotiomycetes_Eurotiomycetidae_Eurotiales_Trichocomaceae_Neosartorya_fischeri_NRRL_181:0.119644132,Eukaryota_Opisthokonta_Fungi_Dikarya_Ascomycota_saccharomyceta_Pezizomycotina_leotiomyceta_Eurotiomycetes_Eurotiomycetidae_Eurotiales_Trichocomaceae_mitosporic_Trichocomaceae_Penicillium_marneffei_ATCC_18224:0.066281886)1.000:0.094623262,(Eukaryota_Opisthokonta_Fungi_Dikarya_Ascomycota_saccharomyceta_Pezizomycotina_leotiomyceta_dothideomyceta_Dothideomycetes_Pleosporomycetidae_Pleosporales_Pleosporineae_Pleosporaceae_Pyrenophora_tritici_repentis_Pt_1C_BFP:0.167294190,((Eukaryota_Opisthokonta_Fungi_Dikarya_Ascomycota_saccharomyceta_Pezizomycotina_leotiomyceta_sordariomyceta_Sordariomycetes_Sordariomycetidae_Sordariales_Chaetomiaceae_mitosporic_Chaetomiaceae_Myceliophthora_thermophila_ATCC_42464:0.032894940,Eukaryota_Opisthokonta_Fungi_Dikarya_Ascomycota_saccharomyceta_Pezizomycotina_leotiomyceta_sordariomyceta_Sordariomycetes_Sordariomycetidae_Sordariales_Chaetomiaceae_Thielavia_terrestris_NRRL_8126:0.037012685)0.280:0.012937562,(Eukaryota_Opisthokonta_Fungi_Dikarya_Ascomycota_saccharomyceta_Pezizomycotina_leotiomyceta_sordariomyceta_Sordariomycetes_Sordariomycetidae_Sordariales_Chaetomiaceae_Chaetomium_globosum_CBS_148.51:0.037598721,Eukaryota_Opisthokonta_Fungi_Dikarya_Ascomycota_saccharomyceta_Pezizomycotina_leotiomyceta_sordariomyceta_Sordariomycetes_Sordariomycetidae_Sordariales_Sordariaceae_Neurospora_crassa_OR74A:0.158495885)0.845:0.014864314)1.000:0.043615334)0.845:0.033562256)1.000:0.070139886)0.371:0.024421597)0.997:0.020128114,Eukaryota_Opisthokonta_Fungi_Dikarya_Ascomycota_saccharomyceta_Pezizomycotina_leotiomyceta_sordariomyceta_Sordariomycetes_Sordariomycetidae_Magnaporthales_Magnaporthaceae_Magnaporthe_grisea_70_15:0.101331185)0.993:0.018225137,((Eukaryota_Opisthokonta_Fungi_Dikarya_Ascomycota_saccharomyceta_Pezizomycotina_leotiomyceta_Eurotiomycetes_Eurotiomycetidae_Onygenales_Onygenaceae_Uncinocarpus_reesii_1704:0.040569013,((Eukaryota_Opisthokonta_Fungi_Dikarya_Ascomycota_saccharomyceta_Pezizomycotina_leotiomyceta_Eurotiomycetes_Eurotiomycetidae_Onygenales_Arthrodermataceae_Arthroderma_gypseum_CBS_118893:0.062714725,Eukaryota_Opisthokonta_Fungi_Dikarya_Ascomycota_saccharomyceta_Pezizomycotina_leotiomyceta_Eurotiomycetes_Eurotiomycetidae_Onygenales_Arthrodermataceae_Arthroderma_otae_CBS_113480:0.016833910)1.000:0.063591303,(Eukaryota_Opisthokonta_Fungi_Dikarya_Ascomycota_saccharomyceta_Pezizomycotina_leotiomyceta_Eurotiomycetes_Eurotiomycetidae_Onygenales_Ajellomycetaceae_Ajellomyces_capsulatus_NAm1:0.031412959,Eukaryota_Opisthokonta_Fungi_Dikarya_Ascomycota_saccharomyceta_Pezizomycotina_leotiomyceta_Eurotiomycetes_Eurotiomycetidae_Onygenales_mitosporic_Onygenales_Paracoccidioides_brasiliensis_Pb01:0.030742258)0.997:0.025161641)0.996:0.028511969)0.988:0.017191239,Eukaryota_Opisthokonta_Fungi_Dikarya_Ascomycota_saccharomyceta_Pezizomycotina_leotiomyceta_Eurotiomycetes_Eurotiomycetidae_Eurotiales_Trichocomaceae_mitosporic_Trichocomaceae_Aspergillus_fumigatus_Af293:0.123087045)1.000:0.043016107)0.015:0.011915948)1.000:0.040946737)1.000:0.148277638,((Eukaryota_Opisthokonta_Fungi_Dikarya_Ascomycota_saccharomyceta_Saccharomycotina_Saccharomycetes_Saccharomycetales_Saccharomycodaceae_Nadsonia_fulvescens_elongata_AJ_4281_DSM_6958:0.162280259,Eukaryota_Opisthokonta_Fungi_Dikarya_Ascomycota_saccharomyceta_Saccharomycotina_Saccharomycetes_Saccharomycetales_Dipodascaceae_Yarrowia_lipolytica_CLIB122:0.127926454)1.000:0.065774737,(Eukaryota_Opisthokonta_Fungi_Dikarya_Ascomycota_saccharomyceta_Saccharomycotina_Saccharomycetes_Saccharomycetales_Pichiaceae_Pichia_pastoris_GS115:0.140646265,(((((((Eukaryota_Opisthokonta_Fungi_Dikarya_Ascomycota_saccharomyceta_Saccharomycotina_Saccharomycetes_Saccharomycetales_Saccharomycetaceae_Zygosaccharomyces_rouxii_CBS_732:0.109291704,Eukaryota_Opisthokonta_Fungi_Dikarya_Ascomycota_saccharomyceta_Saccharomycotina_Saccharomycetes_Saccharomycetales_Saccharomycetaceae_Vanderwaltozyma_polyspora_DSM_70294_Kpol:0.035127919)0.722:0.021436971,Eukaryota_Opisthokonta_Fungi_Dikarya_Ascomycota_saccharomyceta_Saccharomycotina_Saccharomycetes_Saccharomycetales_Saccharomycetaceae_Torulaspora_delbrueckii_Wallerstein_129_CBS_1146:0.048917927)0.117:0.006279327,(Eukaryota_Opisthokonta_Fungi_Dikarya_Ascomycota_saccharomyceta_Saccharomycotina_Saccharomycetes_Saccharomycetales_Saccharomycetaceae_Naumovozyma_castellii_AS_2.2404_CBS_4309:0.032858053,Eukaryota_Opisthokonta_Fungi_Dikarya_Ascomycota_saccharomyceta_Saccharomycotina_Saccharomycetes_Saccharomycetales_Saccharomycetaceae_Saccharomyces_cerevisiae:0.054230507)0.954:0.013986077)0.999:0.018235201,(Eukaryota_Opisthokonta_Fungi_Dikarya_Ascomycota_saccharomyceta_Saccharomycotina_Saccharomycetes_Saccharomycetales_mitosporic_Saccharomycetales_Candida_glabrata_strain_CBS138:0.057788588,Eukaryota_Opisthokonta_Fungi_Dikarya_Ascomycota_saccharomyceta_Saccharomycotina_Saccharomycetes_Saccharomycetales_Saccharomycetaceae_Tetrapisispora_phaffii_van_der_Walt_Y_89_CBS_4417:0.068452049)0.977:0.014441764)1.000:0.030880012,(Eukaryota_Opisthokonta_Fungi_Dikarya_Ascomycota_saccharomyceta_Saccharomycotina_Saccharomycetes_Saccharomycetales_Saccharomycetaceae_Kluyveromyces_thermotolerans_strain_CBS_6340:0.060754939,Eukaryota_Opisthokonta_Fungi_Dikarya_Ascomycota_saccharomyceta_Saccharomycotina_Saccharomycetes_Saccharomycetales_Saccharomycetaceae_Eremothecium_cymbalariae_DBVPG7215:0.091695800)0.938:0.015233002)0.526:0.014350684,Eukaryota_Opisthokonta_Fungi_Dikarya_Ascomycota_saccharomyceta_Saccharomycotina_Saccharomycetes_Saccharomycetales_Saccharomycetaceae_Kluyveromyces_lactis_NRRL_Y_1140:0.048281389)1.000:0.077227544,(Eukaryota_Opisthokonta_Fungi_Dikarya_Ascomycota_saccharomyceta_Saccharomycotina_Saccharomycetes_Saccharomycetales_Metschnikowiaceae_Clavispora_lusitaniae_ATCC_42720:0.112839288,(Eukaryota_Opisthokonta_Fungi_Dikarya_Ascomycota_saccharomyceta_Saccharomycotina_Saccharomycetes_Saccharomycetales_Pichiaceae_Pichia_guilliermondii_ATCC_6260:0.056320624,(Eukaryota_Opisthokonta_Fungi_Dikarya_Ascomycota_saccharomyceta_Saccharomycotina_Saccharomycetes_Saccharomycetales_Debaryomycetaceae_Debaryomyces_hansenii_CBS767:0.062550635,((Eukaryota_Opisthokonta_Fungi_Dikarya_Ascomycota_saccharomyceta_Saccharomycotina_Saccharomycetes_Saccharomycetales_mitosporic_Saccharomycetales_Candida_dubliniensis_CD36:0.023004105,Eukaryota_Opisthokonta_Fungi_Dikarya_Ascomycota_saccharomyceta_Saccharomycotina_Saccharomycetes_Saccharomycetales_Debaryomycetaceae_Lodderomyces_elongisporus_NRRL_YB_4239:0.056982176)1.000:0.031370341,Eukaryota_Opisthokonta_Fungi_Dikarya_Ascomycota_saccharomyceta_Saccharomycotina_Saccharomycetes_Saccharomycetales_Pichiaceae_Pichia_stipitis_CBS_6054:0.051523288)0.960:0.015029089)0.999:0.025583596)0.871:0.012512442)1.000:0.057929215)0.926:0.031674246)1.000:0.062530580)1.000:0.116970226)0.993:0.047020738,(Eukaryota_Opisthokonta_Fungi_Dikarya_Ascomycota_Taphrinomycotina_Taphrinomycotina_incertae_sedis_Saitoella_complicata_NRRL_Y_17804:0.165350530,Eukaryota_Opisthokonta_Fungi_Dikarya_Ascomycota_Taphrinomycotina_Schizosaccharomycetes_Schizosaccharomycetales_Schizosaccharomycetaceae_Schizosaccharomyces_pombe_972h_:0.188911315)0.803:0.043465979)1.000:0.055150924)0.995:0.053283479)0.776:0.041836514)1.000:0.092848195)0.941:0.041847399,(((((Eukaryota_stramenopiles_Oomycetes_Saprolegniales_Saprolegniaceae_Saprolegnia_parasitica_CBS_223.65:0.111867799,Eukaryota_stramenopiles_Oomycetes_Peronosporales_Phytophthora_ramorum_Pr102_UCD_Pr4:0.091190469)1.000:0.143946761,(Eukaryota_stramenopiles_PX_clade_Phaeophyceae_Ectocarpales_Ectocarpaceae_Ectocarpus_siliculosus_Ec_32_CCAP_131004:0.305072841,(Eukaryota_stramenopiles_Pelagophyceae_Aureococcus_anophagefferens_CCMP1984:0.260004306,(Eukaryota_stramenopiles_Bacillariophyta_Bacillariophyceae_Bacillariophycidae_Naviculales_Phaeodactylaceae_Phaeodactylum_tricornutum_CCAP_10551:0.140292141,Eukaryota_stramenopiles_Bacillariophyta_Coscinodiscophyceae_Thalassiosirophycidae_Thalassiosirales_Thalassiosiraceae_Thalassiosira_pseudonana_CCMP1335:0.123121525)1.000:0.154795214)0.139:0.041689041)0.973:0.041141741)1.000:0.102901110,((Eukaryota_Centroheliozoa_Raphidiophryidae_Raphidiophrys_contractilis:0.349693235,Eukaryota_Opisthokonta_Opisthokonta_incertae_sedis_Ministeria_vibrans:0.280310705)0.956:0.064352772,Eukaryota_Katablepharidophyta_Roombia_truncata:0.307448557)0.950:0.054955673)0.996:0.046868289,((Eukaryota_Rhizaria_Cercozoa_Chlorarachniophyceae_Bigelowiella_natans:0.377466670,Eukaryota_Rhizaria_Gromiidae_Gromia_sphaerica:0.386357200)0.998:0.102164959,(Eukaryota_Rhodophyta_Bangiophyceae_Cyanidiales_Cyanidiaceae_Cyanidioschyzon_merolae:0.395204077,(Eukaryota_Alveolata_Perkinsea_Perkinsida_Perkinsidae_Perkinsus_marinus_ATCC_50983_genomic:0.373174710,((Eukaryota_Alveolata_Apicomplexa_Aconoidasida_Haemosporida_Plasmodium_falciparum_3D7:0.285694757,Eukaryota_Alveolata_Apicomplexa_Aconoidasida_Piroplasmida_Babesiidae_Babesia_bovis_T2Bo:0.332874551)0.990:0.065486690,((Eukaryota_Alveolata_Apicomplexa_Coccidia_Eucoccidiorida_Eimeriorina_Sarcocystidae_Toxoplasma_gondii:0.002401225,Eukaryota_Apusozoa_Apusomonadidae_Thecamonas_trahens_ATCC_50062:0.077710773)1.000:0.203357914,Eukaryota_Alveolata_Apicomplexa_Coccidia_Eucoccidiorida_Eimeriorina_Cryptosporidiidae_Cryptosporidium_parvum_Iowa_type_II:0.315159131)0.939:0.047468702)0.998:0.068291405)0.996:0.093185603)0.839:0.039024029)0.146:0.032476137)0.394:0.021921667,((((((Eukaryota_Opisthokonta_Choanoflagellida_Codonosigidae_Monosiga_brevicollis_MX1_MONBR:0.185048270,(Eukaryota_Opisthokonta_Choanoflagellida_Salpingoecidae_Salpingoeca_rosetta:0.007277991,Eukaryota_Opisthokonta_Choanoflagellida_Codonosigidae_Proterospongia_sp._ATCC_50818:0.111865391)1.000:0.198525613)1.000:0.182151414,(Eukaryota_Opisthokonta_Metazoa_Porifera_Demospongiae_Ceractinomorpha_Haplosclerida_Niphatidae_Amphimedon_queenslandica:0.297421386,((((((Eukaryota_Opisthokonta_Metazoa_Eumetazoa_Bilateria_Coelomata_Deuterostomia_Chordata_Tunicata_Appendicularia_Oikopleuridae_Oikopleura_dioica:0.417623909,Eukaryota_Opisthokonta_Metazoa_Eumetazoa_Bilateria_Coelomata_Protostomia_Ecdysozoa_Nematoda_Chromadorea_Rhabditida_Rhabditoidea_Rhabditidae_Peloderinae_Caenorhabditis_elegans:0.320395498)0.982:0.062884659,Eukaryota_Opisthokonta_Metazoa_Eumetazoa_Bilateria_Coelomata_Protostomia_Lophotrochozoa_Mollusca_Gastropoda_Patellogastropoda_Lottioidea_Lottiidae_Lottia_gigantea:0.250710516)0.993:0.040978797,(Eukaryota_Opisthokonta_Metazoa_Eumetazoa_Bilateria_Coelomata_Protostomia_Lophotrochozoa_Annelida_Clitellata_Hirudinida_Hirudinea_Rhynchobdellida_Glossiphoniidae_Helobdella_robusta:0.204506439,((Eukaryota_Opisthokonta_Metazoa_Eumetazoa_Bilateria_Coelomata_Protostomia_Ecdysozoa_Panarthropoda_Arthropoda_Chelicerata_Arachnida_Acari_Parasitiformes_Ixodida_Ixodoidea_Ixodidae_Ixodinae_Ixodes_scapularis_Wikel:0.262383867,((((((Eukaryota_Opisthokonta_Metazoa_Eumetazoa_Bilateria_Coelomata_Protostomia_Ecdysozoa_Panarthropoda_Arthropoda_Mandibulata_Pancrustacea_Hexapoda_Insecta_Dicondylia_Drosophila_melanogaster:0.112546796,(Eukaryota_Opisthokonta_Metazoa_Eumetazoa_Bilateria_Coelomata_Protostomia_Ecdysozoa_Panarthropoda_Arthropoda_Mandibulata_Pancrustacea_Hexapoda_Insecta_Dicondylia_Anopheles_gambiae_str._PEST:0.073091128,(Eukaryota_Opisthokonta_Metazoa_Eumetazoa_Bilateria_Coelomata_Protostomia_Ecdysozoa_Panarthropoda_Arthropoda_Mandibulata_Pancrustacea_Hexapoda_Insecta_Dicondylia_Aedes_aegypti_strain_Liverpool:0.024601198,Eukaryota_Opisthokonta_Metazoa_Eumetazoa_Bilateria_Coelomata_Protostomia_Ecdysozoa_Panarthropoda_Arthropoda_Mandibulata_Pancrustacea_Hexapoda_Insecta_Dicondylia_Culex_pipiens_quinquefasciatus:0.068797672)1.000:0.041311735)1.000:0.081777231)0.991:0.041331014,(Eukaryota_Opisthokonta_Metazoa_Eumetazoa_Bilateria_Coelomata_Protostomia_Ecdysozoa_Panarthropoda_Arthropoda_Mandibulata_Pancrustacea_Hexapoda_Insecta_Dicondylia_Bombyx_mori_Dazao:0.096959919,Eukaryota_Opisthokonta_Metazoa_Eumetazoa_Bilateria_Coelomata_Protostomia_Ecdysozoa_Panarthropoda_Arthropoda_Mandibulata_Pancrustacea_Hexapoda_Insecta_Dicondylia_Apis_mellifera:0.126607872)0.991:0.026309041)0.437:0.026737046,Eukaryota_Viridiplantae_Streptophyta_Streptophytina_Embryophyta_Tracheophyta_Euphyllophyta_Spermatophyta_Magnoliophyta_Liliopsida_commelinids_Poales_Poaceae_PACMAD_clade_Danthonioideae_Danthonieae_Tribolium_castaneum:0.109334201)0.938:0.015478243,Eukaryota_Opisthokonta_Metazoa_Eumetazoa_Bilateria_Coelomata_Protostomia_Ecdysozoa_Panarthropoda_Arthropoda_Mandibulata_Pancrustacea_Hexapoda_Insecta_Dicondylia_Acyrthosiphon_pisum_genomic:0.159354178)0.995:0.037848300,Eukaryota_Opisthokonta_Metazoa_Eumetazoa_Bilateria_Coelomata_Protostomia_Ecdysozoa_Panarthropoda_Arthropoda_Mandibulata_Pancrustacea_Crustacea_Branchiopoda_Phyllopoda_Diplostraca_Cladocera_Anomopoda_Daphniidae_Daphnia_pulex_Log50:0.143310613)0.115:0.025969928,Eukaryota_Opisthokonta_Metazoa_Eumetazoa_Bilateria_Coelomata_Protostomia_Ecdysozoa_Panarthropoda_Arthropoda_Mandibulata_Pancrustacea_Hexapoda_Insecta_Dicondylia_Pediculus_humanus_corporis_strain_USDA:0.078114435)0.932:0.021648491)0.994:0.030371269,Eukaryota_Opisthokonta_Metazoa_Eumetazoa_Bilateria_Coelomata_Protostomia_Lophotrochozoa_Annelida_Polychaeta_Scolecida_Capitellida_Capitellidae_Capitella_sp._I_ESC_2004:0.142883294)0.331:0.033354643)1.000:0.042461177)0.238:0.032346344,(((Eukaryota_Opisthokonta_Metazoa_Eumetazoa_Bilateria_Coelomata_Deuterostomia_Chordata_Craniata_Vertebrata_Gnathostomata_Teleostomi_Euteleostomi_Sarcopterygii_Tetrapoda_Amniota_Mammalia_Mus_musculus:0.039072792,((Eukaryota_Opisthokonta_Metazoa_Eumetazoa_Bilateria_Coelomata_Deuterostomia_Chordata_Craniata_Vertebrata_Gnathostomata_Teleostomi_Euteleostomi_Sarcopterygii_Tetrapoda_Amniota_Mammalia_Rattus_norvegicus:0.026663324,(Eukaryota_Opisthokonta_Metazoa_Eumetazoa_Bilateria_Coelomata_Deuterostomia_Chordata_Craniata_Vertebrata_Gnathostomata_Teleostomi_Euteleostomi_Sarcopterygii_Tetrapoda_Amniota_Mammalia_Homo_sapiens:0.034180483,Eukaryota_Opisthokonta_Metazoa_Eumetazoa_Bilateria_Coelomata_Deuterostomia_Chordata_Craniata_Vertebrata_Gnathostomata_Teleostomi_Euteleostomi_Sarcopterygii_Tetrapoda_Amniota_Mammalia_Ailuropoda_melanoleuca:0.173911275)0.976:0.007277289)0.999:0.017862158,Eukaryota_Opisthokonta_Metazoa_Eumetazoa_Bilateria_Coelomata_Deuterostomia_Chordata_Craniata_Vertebrata_Gnathostomata_Teleostomi_Euteleostomi_Sarcopterygii_Tetrapoda_Amphibia_Batrachia_Anura_Pipoidea_Pipidae_Xenopodinae_Xenopus_Xenopus_Xenopus_tropicalis:0.076219660)0.053:0.031472747)0.999:0.055875318,Eukaryota_Opisthokonta_Metazoa_Eumetazoa_Bilateria_Coelomata_Deuterostomia_Chordata_Craniata_Vertebrata_Gnathostomata_Teleostomi_Euteleostomi_Actinopterygii_Actinopteri_Neopterygii_Teleostei_Elopocephala_Clupeocephala_Otocephala_Ostariophysi_Otophysi_Cypriniphysi_Cypriniformes_Cyprinoidea_Cyprinidae_Danio_rerio:0.094935781)1.000:0.129133213,Eukaryota_Opisthokonta_Metazoa_Eumetazoa_Bilateria_Coelomata_Deuterostomia_Chordata_Cephalochordata_Branchiostomidae_Branchiostoma_floridae_S238N_H82:0.188521162)0.998:0.062653345)0.550:0.029757783,Eukaryota_Opisthokonta_Metazoa_Eumetazoa_Bilateria_Coelomata_Deuterostomia_Chordata_Tunicata_Ascidiacea_Enterogona_Phlebobranchia_Cionidae_Ciona_intestinalis:0.239497253)0.999:0.050289936,(Eukaryota_Opisthokonta_Metazoa_Placozoa_Trichoplax_adhaerens_Grell_BS_1999:0.222243683,Eukaryota_Opisthokonta_Metazoa_Eumetazoa_Cnidaria_Anthozoa_Hexacorallia_Actiniaria_Edwardsiidae_Nematostella_vectensis_CH2_x_CH6:0.280186182)0.565:0.040659100)0.948:0.038010305)0.951:0.053126450)0.998:0.051237436,(Eukaryota_Amoebozoa_Mycetozoa_Myxogastria_Myxogastromycetidae_Physariida_Physaraceae_Physarum_polycephalum:0.427344149,Eukaryota_Opisthokonta_Opisthokonta_incertae_sedis_Ichthyosporea_Ichthyophonida_Amoebidiaceae_Amoebidium_parasiticum:0.337198281)0.428:0.062322177)0.990:0.039057509,(((Eukaryota_Breviatea_Pygsuia_biforma:0.432145465,((Eukaryota_Opisthokonta_Opisthokonta_incertae_sedis_Ichthyosporea_Capsaspora_owczarzaki:0.295547869,Eukaryota_Rhodophyta_Bangiophyceae_Bangiales_Bangiaceae_Porphyra_yezoensis:0.370429344)0.917:0.050072851,Eukaryota_Apusozoa_Apusomonadidae_Amastigomonas_Manchomonas_bermudensis:0.337316218)0.762:0.040992013)0.158:0.035127323,Eukaryota_Amoebozoa_Centramoebida_Acanthamoebidae_Acanthamoeba_castellanii:0.510919558)0.984:0.073989515,(Eukaryota_Euglenozoa_Euglenida_Euglenales_Euglenaceae_Euglena_gracilis:0.427810895,Eukaryota_Jakobida_Andalucia_incarcerata:0.535014369)0.998:0.093976035)0.671:0.033346767)0.569:0.028954636,(((Eukaryota_Viridiplantae_Chlorophyta_Mamiellophyceae_Mamiellales_Ostreococcus_lucimarinus_CCE9901:0.199355017,(Eukaryota_Viridiplantae_Chlorophyta_Mamiellophyceae_Mamiellales_Micromonas_pusilla:0.087961195,Eukaryota_Viridiplantae_Chlorophyta_Mamiellophyceae_Mamiellales_Micromonas_pusilla_NOUM17_RCC_299:0.142665210)1.000:0.056888000)1.000:0.174592423,(((Eukaryota_Viridiplantae_Streptophyta_Streptophytina_Embryophyta_Bryophyta_Bryophytina_Bryopsida_Funariidae_Funariales_Funariaceae_Physcomitrella_patens_subsp._patens_PHYPA:0.106831034,Eukaryota_Viridiplantae_Streptophyta_Streptophytina_Embryophyta_Tracheophyta_Lycopodiophyta_Isoetopsida_Selaginellales_Selaginellaceae_Selaginella_moellendorfii:0.098331182)0.675:0.030452686,((Eukaryota_Viridiplantae_Streptophyta_Streptophytina_Embryophyta_Tracheophyta_Euphyllophyta_Spermatophyta_Magnoliophyta_Liliopsida_commelinids_Poales_Poaceae_PACMAD_clade_Panicoideae_Andropogoneae_Zea_mays_mays_cv._B73:0.071964102,(Eukaryota_Viridiplantae_Streptophyta_Streptophytina_Embryophyta_Tracheophyta_Euphyllophyta_Spermatophyta_Magnoliophyta_Liliopsida_commelinids_Poales_Poaceae_PACMAD_clade_Panicoideae_Andropogoneae_Sorghum_bicolor:0.038903723,Eukaryota_Viridiplantae_Streptophyta_Streptophytina_Embryophyta_Tracheophyta_Euphyllophyta_Spermatophyta_Magnoliophyta_Liliopsida_commelinids_Poales_Poaceae_BEP_clade_Ehrhartoideae_Oryzeae_Oryza_sativa:0.055462733)0.976:0.019425688)1.000:0.057529668,(Eukaryota_Viridiplantae_Streptophyta_Streptophytina_Embryophyta_Tracheophyta_Euphyllophyta_Spermatophyta_Magnoliophyta_eudicotyledons_core_eudicotyledons_rosids_malvids_Brassicales_Brassicaceae_Camelineae_Arabidopsis_thaliana:0.111604684,(Eukaryota_Viridiplantae_Streptophyta_Streptophytina_Embryophyta_Tracheophyta_Euphyllophyta_Spermatophyta_Magnoliophyta_eudicotyledons_core_eudicotyledons_rosids_fabids_Fabales_Fabaceae_Papilionoideae_Phaseoleae_Glycine_max_cultivar_Williams_82:0.069043779,((Eukaryota_Opisthokonta_Metazoa_Eumetazoa_Bilateria_Coelomata_Protostomia_Ecdysozoa_Panarthropoda_Arthropoda_Mandibulata_Pancrustacea_Hexapoda_Insecta_Dicondylia_Ricinus_communis:0.038810349,Eukaryota_Viridiplantae_Streptophyta_Streptophytina_Embryophyta_Tracheophyta_Euphyllophyta_Spermatophyta_Magnoliophyta_eudicotyledons_core_eudicotyledons_rosids_fabids_Malpighiales_Salicaceae_Saliceae_Populus_trichocarpa:0.063263740)0.123:0.011974510,(Eukaryota_Viridiplantae_Streptophyta_Streptophytina_Embryophyta_Tracheophyta_Euphyllophyta_Spermatophyta_Magnoliophyta_eudicotyledons_core_eudicotyledons_rosids_rosids_incertae_sedis_Vitales_Vitaceae_Vitis_vinifera:0.034579153,Eukaryota_Viridiplantae_Streptophyta_Streptophytina_Embryophyta_Tracheophyta_Euphyllophyta_Spermatophyta_Magnoliophyta_eudicotyledons_core_eudicotyledons_asterids_lamiids_Solanales_Solanaceae_Solanoideae_Solaneae_Solanum_tuberosum_DM_1_3_516_R44:0.077592836)0.708:0.012125852)0.998:0.019253373)0.292:0.010430440)1.000:0.040113362)1.000:0.066020827)1.000:0.091238198,((Eukaryota_Viridiplantae_Chlorophyta_Chlorophyceae_Chlamydomonadales_Chlamydomonadaceae_Chlamydomonas_reinhardtii:0.026199081,Eukaryota_Viridiplantae_Chlorophyta_Chlorophyceae_Chlamydomonadales_Volvocaceae_Volvox_carteri_f._nagariensis_69_1b:0.083462819)1.000:0.123519416,Eukaryota_Viridiplantae_Chlorophyta_Trebouxiophyceae_Prasiolales_Prasiolales_incertae_sedis_Chlorella_sp._NC64A:0.294031855)1.000:0.074559109)0.212:0.032133752)1.000:0.087160794,(Eukaryota_Haptophyceae_Pavlovales_Pavlovaceae_Pavlova_lutheri:0.426081974,(Eukaryota_Haptophyceae_Isochrysidales_Noelaerhabdaceae_Emiliania_huxleyi_CCMP_1516:0.373124446,Eukaryota_Haptophyceae_Prymnesiales_Prymnesiaceae_Prymnesium_parvum:0.348035577)0.357:0.081090428)1.000:0.090822821)0.993:0.049421280)0.802:0.023773893,((Eukaryota_Alveolata_Dinophyceae_Oxyrrhinaceae_Oxyrrhis_marina:0.590538913,(Eukaryota_Alveolata_Dinophyceae_Gonyaulacales_Gonyaulacaceae_Alexandrium_tamarense:0.415732401,(Eukaryota_Cryptophyta_Pyrenomonadales_Pyrenomonadaceae_Rhodomonas_salina:0.763051954,Eukaryota_unclassified_eukaryotes_Collodictyonidae_Collodictyon_triciliatum:0.403228989)0.147:0.093511501)0.126:0.031244919)0.999:0.096967702,((Eukaryota_unclassified_eukaryotes_Telonemida_Telonema_subtilis:0.482223941,Eukaryota_Amoebozoa_Mycetozoa_Dictyosteliida_Dictyostelium_discoideum_AX4:0.458125740)0.981:0.068183910,(Eukaryota_unclassified_eukaryotes_Breviata_anathema:0.395947059,(Eukaryota_Glaucocystophyceae_Cyanophoraceae_Cyanophora_paradoxa:0.264991025,Eukaryota_Glaucocystophyceae_Glaucocystales_Glaucocystaceae_Glaucocystis_nostochinearum:0.206303514)0.975:0.059966894)0.589:0.034967036)0.737:0.040107386)0.991:0.042109914)0.000:0.019418334)0.988:0.041856820)0.157:0.039851884,((Eukaryota_Jakobida_Histionidae_Reclinomonas_americana:0.252534278,Eukaryota_Jakobida_Jakobidae_Jakoba_libera:0.328551241)1.000:0.134976100,Eukaryota_unclassified_eukaryotes_Trimastix_pyriformis:0.410394853)0.663:0.052785206)0.999:0.072347354,(Eukaryota_Alveolata_Ciliophora_Intramacronucleata_Oligohymenophorea_Peniculida_Parameciidae_Paramecium_tetraurelia_d4_2:0.369407847,(Eukaryota_Alveolata_Ciliophora_Intramacronucleata_Oligohymenophorea_Hymenostomatida_Tetrahymenina_Tetrahymenidae_Tetrahymena_thermophila_SB210_Macronucleus:0.028667068,Eukaryota_Alveolata_Ciliophora_Intramacronucleata_Oligohymenophorea_Hymenostomatida_Tetrahymenina_Tetrahymenidae_Tetrahymena_pyriformis:0.033220683)1.000:0.324598114)1.000:0.200168617)0.875:0.056585909,(Eukaryota_Amoebozoa_Archamoebae_Entamoebidae_Entamoeba_histolytica_HM_1IMSS:0.506170837,(Eukaryota_Heterolobosea_Schizopyrenida_Vahlkampfiidae_Naegleria_gruberi_strain_NEG_M_genomic_NAEGR:0.419983316,(Eukaryota_Heterolobosea_Psalteriomonadidae_Sawyeria_marylandensis:0.409826913,Eukaryota_Heterolobosea_Schizopyrenida_Gruberellidae_Stachyamoeba_lipophora:0.487714537)0.194:0.053861352)1.000:0.130368254)0.227:0.046492666)0.999:0.098714544,(Eukaryota_Fornicata_Diplomonadida_Hexamitidae_Giardiinae_Giardia_lamblia_ATCC_50803_strain_WB_C6:0.666997571,Eukaryota_Parabasalia_Trichomonadida_Trichomonadidae_Trichomonas_vaginalis_G3:0.675291377)0.405:0.101031682)0.550:0.116066888,Eukaryota_Cryptophyta_Pyrenomonadales_Geminigeraceae_Guillardia_theta_nucleomorph:0.726083243)1.000:0.733460981)0.000:0.044863450,((Archaea_CP_Thorarchaeota_WOR_bin_SG827a:0.140961399,Archaea_CP_Thorarchaeota_WOR_bin_SMTZ1_83:0.198291617)1.000:0.520350182,((Archaea_Lokiarchaeota_SG8_8:0.148268813,Archaea_Lokiarchaeota_DG_43:0.163079537)1.000:0.670048714,(Archaea_Lokiarchaeota_RBG_13_Lokiarchaeota_45_8:0.568091456,Archaea_Lokiarchaeaota_archeaon_Loki:0.725559378)0.999:0.168069552)0.317:0.077546103)0.987:0.094957377)1.000:0.092233825)1.000:0.106848414)0.410:0.062121146,(((CG08_land_8_20_14_0_20_Diapherotrites_30_16:0.600138736,CG09_land_8_20_14_0_10_Diapherotrites_32_12:0.616031812)1.000:0.413791776,(CG08_land_8_20_14_0_20_Diapherotrites_34_12:0.727342096,((Archaea_DPANN_Diapherotrites_AR10_gwc2_scaffold_150:0.399156083,(Archaea_Diapherotrites_candidate_division_DUSEL3_archaeon_SCGC_AAA011_E11_DUSEL_001_206:0.250186503,CG11_big_fil_rev_8_21_14_0_20_Diapherotrites_37_9:0.319243826)1.000:0.200480231)0.955:0.069391487,(CG10_big_fil_rev_8_21_14_0_10_Diapherotrites_31_34:0.406291873,Archaea_DPANN_Diapherotrites_AR21_gwc2_scaffold_17919:0.490203568)0.990:0.078539429)0.956:0.087626948)0.996:0.134022960)1.000:0.156342290,((CG1_02_FULL_Micrarchaeota_55_22:0.613918101,(CG1_02_FULL_Micrarchaeota_51_15:0.470996149,((CG08_land_8_20_14_0_20_Micraarchaeota_59_11:0.065551180,CG10_big_fil_rev_8_21_14_0_10_Micraarchaeota_59_7:0.064196839)1.000:0.385735781,(CG1_02_FULL_Micrarchaeota_60_51:0.418857359,CG1_02_FULL_Micrarchaeota_55_41:0.459135688)0.992:0.110497639)0.913:0.081931542)0.000:0.062553064)1.000:0.270685664,(Archaea_Parvarchaeota_ARMAN_Candidatus_Micrarchaeum_acidiphilum_ARMAN2:1.011351070,(CG1_02_FULL_Micrarchaeota_49_24:0.766791566,(CG1_02_FULL_Micrarchaeota_47_40:0.469515511,CG10_big_fil_rev_8_21_14_0_10_Micrarchaeota_45_29:0.606660280)0.700:0.108771071)0.987:0.148137643)0.978:0.110002347)1.000:0.196929562)0.996:0.097603148)0.544:0.041035799)1.000:0.112950588)0.994:0.087152062)0.045:0.064620763,(Archaea_DPANN_Pacearchaeota_AR6_gwa2_scaffold_10207:0.649176868,(CG_4_9_14_3_um_filter_150_Pacearchaeota_31_7:0.592087930,(((((CG10_big_fil_rev_8_21_14_0_10_Woesearchaeota_34_12:0.735546377,(CG10_big_fil_rev_8_21_14_0_10_Pacearchaeota_30_48:0.365604444,CG10_big_fil_rev_8_21_14_0_10_Pacearchaeota_31_9:0.473908888)0.145:0.004025283)0.221:0.144801737,(CG10_big_fil_rev_8_21_14_0_10_Pacearchaeota_31_24:0.423013602,((CG1_02_SUB10_Pacearchaeota_32_132:0.335133942,CG1_02_FULL_Pacearchaeota_35_32:0.309353482)0.806:0.055947396,(CG1_02_FULL_Pacearchaeota_39_14:0.263308582,CG10_big_fil_rev_8_21_14_0_10_Pacearchaeota_34_76:0.347214890)0.221:0.092188114)1.000:0.129900061)1.000:0.189596422)0.640:0.075777652,(CG10_big_fil_rev_8_21_14_0_10_Pacearchaeota_35_13:0.558316011,(Archaea_DPANN_Pacearchaeota_RBG_13_Pacearchaeota_36_9:0.019902533,Candidatus_Pacearchaeota_archaeon_RBG_13_36_9:0.007996429)1.000:0.458482213)0.333:0.064369979)0.957:0.067534279,(CG10_big_fil_rev_8_21_14_0_10_Pacearchaeota_32_14:0.500856576,(((CG10_big_fil_rev_8_21_14_0_10_Pacearchaeota_32_42:0.247740717,(CG_4_9_14_0_2_um_filter_Pacearchaeota_30_8:0.121198286,(Archaea_DPANN_Pacearchaeota_AR1_gwc2_scaffold_2477:0.024764582,CG11_big_fil_rev_8_21_14_0_20_Pacearchaeota_30_13:0.021455797)0.999:0.112645244)1.000:0.196248542)1.000:0.128582483,(Archaea_DPANN_Pacearchaeota_AR19_gwa2_scaffold_250:0.367639891,Archaea_DPANN_Pacearchaeota_AR13_gwb2_scaffold_657:0.328187420)0.480:0.055710794)0.826:0.054727849,((Candidatus_Pacearchaeota_archaeon_RBG_13_33_26:0.260861182,CG10_big_fil_rev_8_21_14_0_10_Pacearchaeota_34_12:0.358643599)0.945:0.073810487,Candidatus_Pacearchaeota_archaeon_RBG_16_35_8:0.388335267)0.665:0.046027341)0.988:0.069624621)1.000:0.114473911)1.000:0.144758823,CG06_land_8_20_14_3_00_150_Pacearchaeota_35_12:0.649572253)0.503:0.067504717)0.983:0.091336381)1.000:0.218847033)0.987:0.189551888,CG03_land_8_20_14_0_80_cor_Huberarchaea_31_114:1.237767118)1.000:1.021198503,(Bacteria_CP_EM_19_candidate_division_EM_19_bacterium_SCGC_AAA471_M6_GBS_N_001_25:0.002028626,(Bacteria_CP_EM_19_candidate_division_EM_19_bacterium_JGI_0000106_N7_GBS_C_001_292:0.000000005,(Bacteria_CP_EM_19_candidate_division_EM_19_bacterium_JGI_0000106_J16_GBS_C_001_289:0.002752508,Bacteria_CP_EM_19_candidate_division_EM_19_bacterium_JGI_0000106_G12_Combined_Assembly_EM19_1__EM19:0.008994938)0.870:0.001438177)0.918:0.005785636)1.000:0.689014311)0.980:0.149006689)0.990:0.060293555)0.993:0.051749768,(((((Bacteria_Proteobacteria_Gammaproteobacteria_unclassified_Gammaproteobacteria_Thiohalorhabdus_denitrificans_HL19:0.439627296,(Bacteria_Proteobacteria_Gammaproteobacteria_Oceanospirillales_Oceanospirillales_bacterium_SCGC_AAA298_N10:0.544646939,(((Legionellales_bacterium_RIFCSPHIGHO2_12_FULL_37_14:0.258094189,(Legionellales_bacterium_RIFCSPHIGHO2_12_FULL_42_9:0.278306137,(Legionellales_bacterium_RIFCSPHIGHO2_12_FULL_35_11:0.228053064,(Bacteria_Proteobacteria_Gammaproteobacteria_Legionellales_Legionellaceae_Fluoribacter_dumoffii_Tex_KL_ATCC_33343:0.135067452,Bacteria_Proteobacteria_Gammaproteobacteria_Legionellales_Legionellaceae_Legionella_micdadei_ATCC_33218:0.088623773)1.000:0.053625597)0.317:0.028837786)0.972:0.046842345)1.000:0.217781857,(Bacteria_Proteobacteria_Gammaproteobacteria_Enterobacteriales_Enterobacteriaceae_unclassified_Enterobacteriaceae_Candidatus_Blochmannia_floridanus:0.357966059,(Bacteria_Proteobacteria_Gammaproteobacteria_Enterobacteriales_Enterobacteriaceae_Candidatus_Riesia_pediculicola_USDA:0.471019898,Bacteria_Proteobacteria_Gammaproteobacteria_Enterobacteriales_Enterobacteriaceae_Wigglesworthia_glossinidia_endosymbiont_of_Glossina_brevipalpis:0.270383731)0.955:0.076899248)1.000:0.238450890)0.551:0.043247352,(((((Bacteria_Proteobacteria_Gammaproteobacteria_Thiotrichales_Piscirickettsiaceae_Methylophaga_frappieri_JAM7:0.228635121,Bacteria_Proteobacteria_Gammaproteobacteria_Chromatiales_Chromatiaceae_Nitrosococcus_oceani_C_107_ATCC_19707:0.295678300)1.000:0.086401023,((Bacteria_Proteobacteria_Gammaproteobacteria_Methylococcales_Methylococcaceae_Methylohalobius_crimeensis_10Ki:0.262898780,(Bacteria_Proteobacteria_Gammaproteobacteria_Methylococcales_Methylococcaceae_Methylococcus_capsulatus_Bath:0.226800295,Bacteria_Proteobacteria_Gammaproteobacteria_Methylococcales_Methylococcaceae_Methylocaldum_szegediense_O_12:0.158572974)1.000:0.086238822)0.965:0.048126589,((((Bacteria_Proteobacteria_Gammaproteobacteria_Methylococcales_Methylococcaceae_Methylobacter_tundripaludum_2122:0.060712847,(Bacteria_Proteobacteria_Gammaproteobacteria_Methylococcales_Methylococcaceae_Methylovulum_miyakonense_HT12:0.074066311,Bacteria_Proteobacteria_Gammaproteobacteria_Methylococcales_Methylococcaceae_Methyloglobulus_morosus_KoM1:0.105785089)0.833:0.023596276)0.826:0.022199800,Bacteria_Proteobacteria_Gammaproteobacteria_Methylococcales_Methylococcaceae_Methylosarcina_lacus_LW14:0.087300653)1.000:0.061323502,(Bacteria_Proteobacteria_Gammaproteobacteria_Methylococcales_Methylococcaceae_Methylomonas_mecanica_MC09:0.122058184,Bacteria_Proteobacteria_Gammaproteobacteria_Methylococcales_Methylococcaceae_Methylomarinum_vadi_IT_4:0.082811382)0.999:0.050825319)1.000:0.121316300,Bacteria_Proteobacteria_Gammaproteobacteria_Thiotrichales_Piscirickettsiaceae_Cycloclasticus_sp._P1:0.302666588)0.480:0.039392222)1.000:0.077145359)0.896:0.026597650,((((Bacteria_Proteobacteria_Gammaproteobacteria_Thiothrichales_uncultured_SG8_50:0.233285076,((Gammaproteobacteria_bacterium_RIFCSPLOWO2_02_FULL_61_13:0.244910091,((Gammaproteobacteria_bacterium_RIFCSPLOWO2_12_FULL_52_10:0.148591175,Gammaproteobacteria_bacterium_RIFCSPLOWO2_02_FULL_56_15:0.180545917)0.998:0.041145647,(Gammaproteobacteria_bacterium_RIFCSPLOWO2_12_47_11:0.185098966,Gammaproteobacteria_bacterium_RBG_16_51_14:0.162710844)0.947:0.036574078)0.699:0.033005877)1.000:0.122107648,(Bacteria_Proteobacteria_Gammaproteobacteria_Thiotrichales_Thiotrichaceae_Thiomargarita_sp._Thio36:0.189074406,Bacteria_Proteobacteria_Gammaproteobacteria_Thiotrichales_Thiotrichaceae_Beggiatoa_sp._Orange_Guaymas:0.213756365)1.000:0.121807179)0.677:0.028861677)0.870:0.027285611,(Gammaproteobacteria_bacterium_RBG_16_57_12:0.224275608,Bacteria_Proteobacteria_Gammaproteobacteria_unclassified_Gammaproteobacteria_Thiohalomonas_denitrificans_HLD2:0.193784913)0.977:0.041875581)0.272:0.015924649,((Bacteria_Proteobacteria_Gammaproteobacteria_Chromatiales_Chromatiaceae_Thiorhodovibrio_sp._970:0.183103621,(Bacteria_Proteobacteria_Gammaproteobacteria_Chromatiales_Chromatiaceae_Thioflavicoccus_mobilis_8321:0.150477360,(Bacteria_Proteobacteria_Gammaproteobacteria_Chromatiales_Chromatiaceae_Lamprocystis_purpurea_DSM_4197:0.132348412,(Bacteria_Proteobacteria_Gammaproteobacteria_Chromatiales_Chromatiaceae_Marichromatium_purpuratum_987:0.069379611,((Bacteria_Proteobacteria_Gammaproteobacteria_Chromatiales_Chromatiaceae_Allochromatium_vinosum_DSM_180:0.065080784,Bacteria_Proteobacteria_Gammaproteobacteria_Chromatiales_Chromatiaceae_Thiorhodococcus_drewsii_AZ1:0.046265713)0.969:0.014791588,(Bacteria_Proteobacteria_Gammaproteobacteria_Chromatiales_Chromatiaceae_Thiocystis_violascens_611_DSM_198:0.062364587,Bacteria_Proteobacteria_Gammaproteobacteria_Chromatiales_Chromatiaceae_Thiocapsa_marina_5811_DSM_5653:0.112876202)0.262:0.023052541)0.996:0.026371391)0.993:0.032957326)0.982:0.030928870)0.871:0.042112850)1.000:0.092901204,(Gammaproteobacteria_bacterium_RIFOXYD12_FULL_61_37:0.193446588,Bacteria_Proteobacteria_Gammaproteobacteria_unclassified_Gammaproteobacteria_Dechloromarinus_chlorophilus_NSS:0.164400897)0.611:0.033259897)1.000:0.077669999)0.329:0.020747164,(((Bacteria_Proteobacteria_Gammaproteobacteria_Chromatiales_Halothiobacillaceae_Halothiobacillus_neapolitanus_c2:0.347746606,((Bacteria_Proteobacteria_Gammaproteobacteria_Xanthomonadales_Xanthomonadaceae_Ignatzschineria_larvae_DSM_13226:0.235162247,(Bacteria_Proteobacteria_Gammaproteobacteria_Xanthomonadales_Xanthomonadaceae_Wohlfahrtiimonas_chitiniclastica_DSM_18708:0.006109554,Bacteria_Proteobacteria_Gammaproteobacteria_Xanthomonadales_Xanthomonadaceae_Wohlfahrtiimonas_chitiniclastica_SH04:0.004658633)1.000:0.161902301)1.000:0.138073415,(Bacteria_Proteobacteria_Gammaproteobacteria_Cardiobacteriales_Cardiobacteriaceae_Dichelobacter_nodosus_VCS1703A:0.167806216,Bacteria_Proteobacteria_Gammaproteobacteria_Cardiobacteriales_Cardiobacteriaceae_Cardiobacterium_valvarum_F0432:0.181731395)1.000:0.226381887)0.684:0.046081461)1.000:0.067552080,((((Bacteria_Proteobacteria_Gammaproteobacteria_Acidithiobacillales_Acidithiobacillaceae_Acidithiobacillus_ferrivorans_SS3:0.303217385,Bacteria_Proteobacteria_Gammaproteobacteria_Acidithiobacillales_Thermithiobacillaceae_Thermithiobacillus_tepidarius_DSM_3134:0.142617903)1.000:0.155923666,((((Bacteria_Proteobacteria_Betaproteobacteria_Nitrosomonadales_Nitrosomonadaceae_Nitrosomonas_europaea_ATCC_19718:0.360072846,Bacteria_Proteobacteria_Betaproteobacteria_Nitrosomonadales_Nitrosomonadaceae_Nitrosospira_multiformis_ATCC_25196:0.127580929)1.000:0.081179841,(((((Hydrogenophilales_bacterium_RIFOXYD1_FULL_62_11:0.046598068,(Bacteria_Proteobacteria_Betaproteobacteria_Hydrogenophilales_Hydrogenophilaceae_Thiobacillus_denitrificans_ATCC_25259:0.027932860,(Bacteria_Proteobacteria_Betaproteobacteria_Hydrogenophilales_GWE1_Thiobacillus_62_9:0.033983644,Hydrogenophilales_bacterium_RIFOXYA1_FULL_63_33:0.027014471)0.678:0.008003574)0.992:0.017055990)1.000:0.129304337,(CG12_big_fil_rev_8_21_14_0_65_Hydrogenophilales_61_21:0.118739870,CG_4_10_14_3_um_filter_Hydrogenophilales_63_21:0.108232172)1.000:0.088634600)0.999:0.054916323,((Betaproteobacteria_bacterium_RBG_16_58_11:0.156212528,(Bacteria_Proteobacteria_Betaproteobacteria_Hydrogenophilales_Hydrogenophilaceae_Sulfuricella_denitrificans_skB26:0.033519393,CG18_big_fil_WC_8_21_14_2_50_Hydrogenophilales_58_12:0.019638806)1.000:0.112276356)0.931:0.034772205,(Methylophilales_bacterium_RIFCSPHIGHO2_02_FULL_57_10:0.111941134,((Bacteria_Proteobacteria_Betaproteobacteria_Methylophilales_Methylophilaceae_Methylobacillus_flagellatus_KT:0.062188890,Bacteria_Proteobacteria_Betaproteobacteria_Methylophilales_Methylophilaceae_Methylovorus_sp._SIP3_4:0.042906763)0.842:0.016360298,(Bacteria_Proteobacteria_Betaproteobacteria_Methylophilales_Methylophilaceae_Methylophilus_methylotrophus_ATCC_53528:0.084105578,Bacteria_Proteobacteria_Betaproteobacteria_Methylophilales_Methylophilaceae_Methylotenera_sp._301:0.088776829)1.000:0.045843800)1.000:0.053388632)1.000:0.102851613)0.157:0.014678140)0.752:0.022896539,(((Sideroxydans_sp._GWF2_59_14:0.023625215,Bacteria_Proteobacteria_Betaproteobacteria_Gallionellales_Gallionellaceae_Sideroxydans_lithotrophicus_ES_1:0.031107415)0.906:0.014839600,(Sideroxydans_sp._RIFOXYD2_FULL_59_7:0.111465677,(CG11_big_fil_rev_8_21_14_0_20_Gallionellaceae_60_62:0.070972143,(CG1_02_SUB100_Gallionellaceae_60_948:0.002561370,CG08_land_8_20_14_0_20_Gallionellales_59_87:0.006405499)0.999:0.027281184)0.998:0.023649433)0.565:0.015477807)1.000:0.062105426,(Bacteria_Proteobacteria_Betaproteobacteria_Gallionellales_Gallionellaceae_Ferriphaselus_sp._R_1:0.069150188,(((CG03_land_8_20_14_0_80_cor_Gallionellales_55_15:0.063789460,(Bacteria_Proteobacteria_Betaproteobacteria_Gallionellales_Gallionellaceae_Gallionella_capsiferriformans_ES_2:0.033231143,Gallionellales_bacterium_RIFOXYB12_FULL_54_9:0.043656132)1.000:0.039827070)1.000:0.037771450,((Gallionellales_bacterium_RIFCSPLOWO2_02_FULL_59_110:0.036902538,Gallionellales_bacterium_GWE2_58_10:0.037771237)0.901:0.008448332,((Betaproteobacteria_bacterium_RBG_16_56_24:0.048746822,Gallionellales_bacterium_RIFCSPLOWO2_02_60_31:0.032501742)0.752:0.008960163,Gallionellales_bacterium_GWA2_55_18:0.025151957)0.936:0.009806265)0.982:0.012641078)0.858:0.017596992,Gallionellales_bacterium_GWA2_59_43:0.035400970)1.000:0.066183252)0.673:0.028398358)1.000:0.104753634)0.694:0.019400301,(((((Bacteria_Proteobacteria_Betaproteobacteria_Neisseriales_Neisseriaceae_Chromobacterium_group_Vitreoscilla_stercoraria_DSM_513:0.100241234,((Bacteria_Proteobacteria_Betaproteobacteria_Neisseriales_Neisseriaceae_Snodgrassella_alvi_wkB2:0.069938659,Bacteria_Proteobacteria_Betaproteobacteria_Neisseriales_Neisseriaceae_Stenoxybacter_acetivorans_DSM_19021:0.058622129)1.000:0.043461832,(Bacteria_Proteobacteria_Betaproteobacteria_Neisseriales_Neisseriaceae_Neisseria_gonorrhoeae_FA_1090:0.066771875,(Bacteria_Proteobacteria_Betaproteobacteria_Neisseriales_Neisseriaceae_Eikenella_corrodens_ATCC_23834:0.116213082,(Bacteria_Proteobacteria_Betaproteobacteria_Neisseriales_Neisseriaceae_Conchiformibius_steedae_DSM_2580:0.039163782,(Bacteria_Proteobacteria_Betaproteobacteria_Neisseriales_Neisseriaceae_Alysiella_crassa_DSM_2578:0.023062631,(Bacteria_Proteobacteria_Betaproteobacteria_Neisseriales_Neisseriaceae_Kingella_kingae_PYKK081:0.016689334,Bacteria_Proteobacteria_Betaproteobacteria_Neisseriales_Neisseriaceae_Simonsiella_muelleri_ATCC_29453:0.022401319)0.853:0.007319422)0.999:0.022331048)0.999:0.023209703)0.438:0.013513278)0.991:0.022062422)0.995:0.030678411)1.000:0.124570912,(Bacteria_Proteobacteria_Betaproteobacteria_Neisseriales_Neisseriaceae_Chromobacterium_group_Chromobacterium_violaceum_ATCC_12472:0.055389796,(Bacteria_Proteobacteria_Betaproteobacteria_Neisseriales_Chromobacteriaceae_Lutiella_nitroferrum_2002_unfinished_sequence:0.071984553,Bacteria_Proteobacteria_Betaproteobacteria_Neisseriales_Neisseriaceae_Paludibacterium_yongneupense_DSM_18731:0.066394316)0.473:0.015290272)0.999:0.033740986)1.000:0.038464470,(Bacteria_Proteobacteria_Betaproteobacteria_Neisseriales_Neisseriaceae_Laribacter_hongkongensis_HLHK9:0.054579016,Bacteria_Proteobacteria_Betaproteobacteria_Neisseriales_Neisseriaceae_Microvirgula_aerodenitrificans_DSM_15089:0.063233098)1.000:0.060551994)1.000:0.044403405,(Bacteria_Proteobacteria_Betaproteobacteria_Burkholderiales_Burkholderiaceae_Chitinimonas_koreensis_DSM_17726:0.101197769,(Bacteria_Proteobacteria_Betaproteobacteria_Neisseriales_Neisseriaceae_Deefgea_rivuli_DSM_18356:0.121603178,Bacteria_Proteobacteria_Betaproteobacteria_Neisseriales_Neisseriaceae_Formivibrio_citricus_DSM_6150:0.076889373)1.000:0.055811696)0.777:0.021450095)0.981:0.028840913,Bacteria_Proteobacteria_Betaproteobacteria_Neisseriales_Neisseriaceae_Leeia_oryzae_DSM_17879:0.172903069)1.000:0.057115995)0.108:0.015603605)0.564:0.019359721,((((Bacteria_Proteobacteria_Betaproteobacteria_Hydrogenophilales_Hydrogenophilaceae_Tepidiphilus_margaritifer_DSM_15129:0.290908434,(((Bacteria_Proteobacteria_Betaproteobacteria_Rhodocyclales_Rhodocyclaceae_Uliginosibacterium_gangwonense_DSM_18521:0.121242160,CG2_30_FULL_Rhodocyclales_68_42:0.189545810)0.953:0.031278412,(Bacteria_Proteobacteria_Betaproteobacteria_Rhodocyclales_Rhodocyclaceae_Thauera_sp._MZ1T:0.081548407,(Bacteria_Proteobacteria_Betaproteobacteria_Rhodocyclales_Rhodocyclaceae_Azoarcus_sp._KH32C:0.052081963,Bacteria_Proteobacteria_Betaproteobacteria_Rhodocyclales_Rhodocyclaceae_Aromatoleum_aromaticum_EbN1:0.053198742)0.999:0.041005719)1.000:0.066904846)0.218:0.015467916,(Bacteria_Proteobacteria_Betaproteobacteria_Rhodocyclales_Rhodocyclaceae_Methyloversatilis_universalis_EHg5:0.141705385,(Rhodocyclales_bacterium_RIFCSPLOWO2_02_FULL_63_24:0.096874594,Bacteria_Proteobacteria_Betaproteobacteria_Rhodocyclales_GWA2_Rhodocyclales_65_20:0.079977199)1.000:0.050902368)0.979:0.024358313)0.828:0.014849553)0.684:0.016120140,((Bacteria_Proteobacteria_Betaproteobacteria_Rhodocyclales_Rhodocyclaceae_Azovibrio_restrictus_DSM_23866:0.085699599,(Bacteria_Proteobacteria_Betaproteobacteria_Rhodocyclales_Rhodocyclaceae_Azonexus_hydrophilus_DSM_23864:0.048256975,(Bacteria_Proteobacteria_Betaproteobacteria_Rhodocyclales_Rhodocyclaceae_Dechlorobacter_hydrogenophilus_LT_1:0.048707958,Bacteria_Proteobacteria_Betaproteobacteria_Rhodocyclales_Rhodocyclaceae_Dechloromonas_aromatica_RCB:0.025779155)0.977:0.015944313)1.000:0.051505041)1.000:0.051694042,(Bacteria_Proteobacteria_Betaproteobacteria_Rhodocyclales_Rhodocyclaceae_Dechlorosoma_suillum_PS:0.092835575,(Bacteria_Proteobacteria_Betaproteobacteria_unclassified_Betaproteobacteria_Candidatus_Accumulibacter_phosphatis_clade_IIA_str._UW_1:0.138838173,Bacteria_Proteobacteria_Betaproteobacteria_Rhodocyclales_Rhodocyclaceae_Propionivibrio_dicarboxylicus_DSM_5885:0.071076937)1.000:0.053078468)0.288:0.027884082)1.000:0.043716788)0.999:0.031873812,((Bacteria_Proteobacteria_Betaproteobacteria_Burkholderiales_Sutterellaceae_Sutterella_wadsworthensis_HGA0223:0.166660255,Bacteria_Proteobacteria_Betaproteobacteria_Burkholderiales_Sutterellaceae_Parasutterella_Parasutterella_excrementihominis_YIT_11859_P_excrementihominisYIT11859_1.0_Cont110.1_whole_genome_shotgun:0.131913786)1.000:0.143069315,(((Bacteria_Proteobacteria_Betaproteobacteria_Burkholderiales_Burkholderiaceae_Limnobacter_sp._MED105_unfinished_sequence:0.308829731,(Bacteria_Proteobacteria_Betaproteobacteria_Burkholderiales_Burkholderiaceae_Lautropia_mirabilis_ATCC_51599_contig00020:0.196583644,(((Bacteria_Proteobacteria_Betaproteobacteria_Burkholderiales_Alcaligenaceae_Basilea_psittacipulmonis_DSM_24701:0.109450932,((Bacteria_Proteobacteria_Betaproteobacteria_Burkholderiales_Alcaligenaceae_Taylorella_asinigenitalis_MCE3:0.089580709,Bacteria_Proteobacteria_Betaproteobacteria_Burkholderiales_Alcaligenaceae_Pelistega_sp._HM_7:0.046802243)0.999:0.028830732,(Bacteria_Proteobacteria_Betaproteobacteria_Burkholderiales_Alcaligenaceae_Brackiella_oedipodis_DSM_13743:0.109012670,Bacteria_Proteobacteria_Betaproteobacteria_Burkholderiales_Alcaligenaceae_Oligella_ureolytica_DSM_18253:0.119679514)1.000:0.040435351)0.306:0.010837630)0.947:0.017576747,Bacteria_Proteobacteria_Betaproteobacteria_Burkholderiales_Alcaligenaceae_Tetrathiobacter_kashmirensis_WT001:0.058470383)1.000:0.034719511,(((Bacteria_Proteobacteria_Betaproteobacteria_Burkholderiales_Alcaligenaceae_Achromobacter_xylosoxidans_NBRC_15126_ATCC_27061:0.035082001,Bacteria_Proteobacteria_Betaproteobacteria_Burkholderiales_Alcaligenaceae_Bordetella_bronchiseptica_RB50:0.031981176)0.999:0.034640321,(Bacteria_Proteobacteria_Betaproteobacteria_Burkholderiales_Alcaligenaceae_Pusillimonas_sp._T7_7:0.042425337,Bacteria_Proteobacteria_Betaproteobacteria_Burkholderiales_Alcaligenaceae_Alcaligenes_faecalis_phenolicus_DSM_16503:0.097991474)0.997:0.033614574)0.000:0.013358932,Bacteria_Proteobacteria_Betaproteobacteria_unclassified_Betaproteobacteria_Candidatus_Kinetoplastibacterium_oncopeltii_TCC290E:0.263592697)0.552:0.018173213)1.000:0.082118799)0.730:0.031929735)0.279:0.016285549,(Bacteria_Proteobacteria_Betaproteobacteria_Burkholderiales_unclassified_Burkholderiales_Burkholderiales_Genera_incertae_sedis_Thiomonas_intermedia_K12:0.183919401,((Bacteria_Proteobacteria_Betaproteobacteria_Burkholderiales_Comamonadaceae_Caldimonas_manganoxidans_ATCC_BAA_369:0.082885896,(((((Bacteria_Proteobacteria_Betaproteobacteria_Burkholderiales_Alcaligenaceae_Azohydromonas_australica_DSM_1124:0.061067533,Bacteria_Proteobacteria_Betaproteobacteria_Burkholderiales_unclassified_Burkholderiales_Burkholderiales_Genera_incertae_sedis_Rubrivivax_gelatinosus_IL144:0.080616509)0.629:0.012445630,(Burkholderiales_bacterium_RIFCSPHIGHO2_12_FULL_69_20:0.086301161,Bacteria_Proteobacteria_Betaproteobacteria_Burkholderiales_unclassified_Burkholderiales_Burkholderiales_Genera_incertae_sedis_Ideonella_sp._B508_1:0.068500510)0.991:0.018520063)0.596:0.011788858,Bacteria_Proteobacteria_Betaproteobacteria_Burkholderiales_unclassified_Burkholderiales_Burkholderiales_Genera_incertae_sedis_Mitsuaria_sp._H24L5A:0.089212388)0.960:0.017985014,(Bacteria_Proteobacteria_Betaproteobacteria_Burkholderiales_unclassified_Burkholderiales_Burkholderiales_Genera_incertae_sedis_Leptothrix_cholodnii_SP_6:0.069492491,Bacteria_Proteobacteria_Betaproteobacteria_Burkholderiales_unclassified_Burkholderiales_Burkholderiales_Genera_incertae_sedis_Sphaerotilus_natans_natans_DSM_6575:0.052447288)1.000:0.038742262)0.621:0.013220380,(Bacteria_Proteobacteria_Betaproteobacteria_Burkholderiales_unclassified_Burkholderiales_Burkholderiales_Genera_incertae_sedis_Methylibium_sp._T29:0.069809365,(Burkholderiales_bacterium_RIFCSPHIGHO2_01_FULL_63_240:0.042582489,Burkholderiales_bacterium_RIFCSPLOWO2_12_FULL_64_99:0.039486706)1.000:0.064996249)0.984:0.021036782)0.993:0.021228547)1.000:0.044290882,(Bacteria_Proteobacteria_Betaproteobacteria_Burkholderiales_Comamonadaceae_Comamonadaceae_sp._CR:0.284925824,((Burkholderiales_bacterium_RIFOXYC12_FULL_65_23:0.084766061,(Bacteria_Proteobacteria_Betaproteobacteria_Burkholderiales_Comamonadaceae_Hydrogenophaga_sp._T4:0.025606291,Burkholderiales_bacterium_GWE1_65_30:0.003155809)1.000:0.049494495)1.000:0.035497540,(((Bacteria_Proteobacteria_Betaproteobacteria_Burkholderiales_Comamonadaceae_Limnohabitans_sp._Rim28_Limnohabitans_sp._Rim28_73_Contigs:0.068846965,(Bacteria_Proteobacteria_Betaproteobacteria_Burkholderiales_Comamonadaceae_Brachymonas_chironomi_DSM_19884:0.122134986,Bacteria_Proteobacteria_Betaproteobacteria_Burkholderiales_Comamonadaceae_Ottowia_thiooxydans_DSM_14619:0.088264653)0.829:0.022065890)0.993:0.015293181,((((((Curvibacter_sp._RIFCSPHIGHO2_12_FULL_63_18:0.027568263,Burkholderiales_bacterium_RIFCSPLOWO2_12_FULL_61_40:0.047474872)0.996:0.023135584,(Bacteria_Proteobacteria_Betaproteobacteria_Burkholderiales_Comamonadaceae_Rhodoferax_ferrireducens_T118:0.037496302,((CG1_02_FULL_Comamonadaceae_60_146:0.023021558,CG12_big_fil_rev_8_21_14_0_65_Comamonadaceae_59_15:0.026983456)0.998:0.020496451,(CG2_30_FULL_Comamonadaceae_59_20:0.035597507,CG_4_9_14_0_8_um_filter_Comamonadaceae_57_21:0.029556566)0.562:0.008233882)1.000:0.029584781)0.999:0.016753006)1.000:0.021693664,(Curvibacter_sp._GWA2_64_110:0.026718585,Bacteria_Proteobacteria_Betaproteobacteria_Burkholderiales_Comamonadaceae_Hylemonella_gracilis_ATCC_19624:0.053315006)0.878:0.009792398)0.998:0.017734040,(Bacteria_Proteobacteria_Betaproteobacteria_Burkholderiales_Comamonadaceae_Variovorax_paradoxus_B4:0.052004767,(Bacteria_Proteobacteria_Betaproteobacteria_Burkholderiales_Comamonadaceae_Xenophilus_azovorans_DSM_13620:0.025886187,Bacteria_Proteobacteria_Betaproteobacteria_Burkholderiales_Comamonadaceae_Pseudacidovorax_intermedius_NH_1:0.027956046)1.000:0.030768746)1.000:0.023923618)0.982:0.011627778,(Bacteria_Proteobacteria_Betaproteobacteria_Burkholderiales_Comamonadaceae_Ramlibacter_tataouinensis_TTB310:0.075773540,Bacteria_Proteobacteria_Betaproteobacteria_Burkholderiales_Comamonadaceae_Curvibacter_lanceolatus_ATCC_14669:0.046831560)0.842:0.011738666)0.500:0.008289584,(((Bacteria_Proteobacteria_Betaproteobacteria_Burkholderiales_Comamonadaceae_Alicycliphilus_denitrificans_K601:0.028127001,(Bacteria_Proteobacteria_Betaproteobacteria_Burkholderiales_Comamonadaceae_Delftia_acidovorans_SPH_1:0.029246076,Bacteria_Proteobacteria_Betaproteobacteria_Burkholderiales_Comamonadaceae_Comamonas_testosteroni_TK102:0.047272202)1.000:0.034250727)0.711:0.013930680,Bacteria_Proteobacteria_Betaproteobacteria_Burkholderiales_Comamonadaceae_Acidovorax_avenae_subsp._citrulli_AAC00_1:0.033456180)0.997:0.016767379,(((Bacteria_Proteobacteria_Betaproteobacteria_Burkholderiales_Comamonadaceae_Simplicispira_psychrophila_DSM_11588:0.043728489,Burkholderiales_bacterium_RIFCSPLOWO2_12_FULL_65_40:0.062664998)0.444:0.008400882,Bacteria_Proteobacteria_Betaproteobacteria_Burkholderiales_Comamonadaceae_Giesbergeria_anulus_ATCC_35958:0.031450496)0.989:0.009883513,Bacteria_Proteobacteria_Betaproteobacteria_Burkholderiales_Comamonadaceae_Verminephrobacter_eiseniae_EF01_2:0.070390384)0.861:0.008187675)0.999:0.020257678)0.427:0.011982835)0.944:0.019841848,(Bacteria_Proteobacteria_Betaproteobacteria_Burkholderiales_Comamonadaceae_Polaromonas_naphthalenivorans_CJ2:0.023629594,Burkholderiales_bacterium_RIFCSPHIGHO2_12_FULL_61_11:0.020316263)1.000:0.064705539)0.802:0.017025617)0.954:0.030594400)1.000:0.045451740)0.983:0.034716299)1.000:0.075353973)0.978:0.030047916,((((Bacteria_Proteobacteria_Betaproteobacteria_Burkholderiales_Oxalobacteraceae_Herbaspirillum_seropedicae_SmR1:0.062150490,(Bacteria_Proteobacteria_Betaproteobacteria_Burkholderiales_Oxalobacteraceae_Collimonas_fungivorans_Ter331:0.038320597,((Bacteria_Proteobacteria_Betaproteobacteria_Burkholderiales_Oxalobacteraceae_Herminiimonas_arsenicoxydans:0.037989374,Bacteria_Proteobacteria_Betaproteobacteria_Burkholderiales_Oxalobacteraceae_Janthinobacterium_sp._Marseille:0.007814955)1.000:0.024092612,Burkholderiales_bacterium_RIFCSPLOWO2_02_FULL_57_36:0.034624438)0.765:0.011072567)0.966:0.016668648)0.870:0.018893341,((Bacteria_Proteobacteria_Betaproteobacteria_Burkholderiales_Oxalobacteraceae_Massilia_alkalitolerans_DSM_17462:0.052215642,(Bacteria_Proteobacteria_Betaproteobacteria_Burkholderiales_Oxalobacteraceae_Duganella_zoogloeoides_ATCC_25935:0.001264018,Bacteria_Proteobacteria_Betaproteobacteria_Rhodocyclales_Rhodocyclaceae_Zoogloea_ramigera_ATCC_19544:0.001307236)1.000:0.043396362)1.000:0.044522285,(Bacteria_Proteobacteria_Betaproteobacteria_unclassified_Betaproteobacteria_Candidatus_Profftella_armatura_syncytium_symbiont_of_Diaphorina_citri:0.367278665,Bacteria_Proteobacteria_Betaproteobacteria_Burkholderiales_Oxalobacteraceae_Oxalobacter_formigenes_OXCC13_genomic_scaffold_supercont1.1:0.141752933)0.796:0.026467774)0.683:0.019725453)1.000:0.080715631,(((Bacteria_Proteobacteria_Betaproteobacteria_Burkholderiales_Burkholderiaceae_Burkholderia_cenocepacia_AU_1054:0.050445626,Bacteria_Proteobacteria_Betaproteobacteria_Burkholderiales_Burkholderiaceae_Glomeribacter_sp._1016415:0.180257180)0.996:0.034481868,Bacteria_Proteobacteria_Betaproteobacteria_Burkholderiales_Burkholderiaceae_Pandoraea_pnomenusa_RB38:0.082930856)0.509:0.017455687,((Bacteria_Proteobacteria_Betaproteobacteria_Burkholderiales_Burkholderiaceae_Ralstonia_eutropha_JMP134:0.054647734,Bacteria_Proteobacteria_Betaproteobacteria_Burkholderiales_Burkholderiaceae_Ralstonia_solanacearum_GMI1000:0.057590018)1.000:0.043911752,Bacteria_Proteobacteria_Betaproteobacteria_Burkholderiales_Burkholderiaceae_Polynucleobacter_necessarius_asymbioticus_MWH_MoK4_closed_genome:0.184197525)1.000:0.035979999)1.000:0.060064470)0.757:0.027038445,Bacteria_Proteobacteria_Betaproteobacteria_Burkholderiales_Alcaligenaceae_Derxia_gummosa_DSM_723:0.156601578)0.490:0.020136861)0.252:0.024056303)1.000:0.061049526)0.999:0.034411483,(((Betaproteobacteria_bacterium_RIFCSPLOWO2_02_64_14:0.097483554,(Betaproteobacteria_bacterium_RIFCSPLOWO2_12_FULL_62_58:0.052409613,Betaproteobacteria_bacterium_RIFCSPLOWO2_12_FULL_62_13:0.064137631)0.985:0.026678837)0.999:0.041436998,(Bacteria_Proteobacteria_Betaproteobacteria_uncultured_SG8_41:0.102793348,Betaproteobacteria_bacterium_RIFCSPLOWO2_02_FULL_67_26:0.087156955)1.000:0.058439928)1.000:0.094736907,((Betaproteobacteria_bacterium_RIFCSPLOWO2_12_FULL_64_23:0.150463328,((Betaproteobacteria_bacterium_RIFCSPLOWO2_02_FULL_62_17:0.131102377,Betaproteobacteria_bacterium_RIFCSPLOWO2_12_FULL_62_13b:0.113501068)0.988:0.044742394,(Betaproteobacteria_bacterium_RIFCSPLOWO2_02_FULL_64_12:0.140007707,(Betaproteobacteria_bacterium_RBG_16_64_18:0.040338974,Betaproteobacteria_bacterium_RIFCSPLOWO2_02_FULL_63_19:0.087131883)1.000:0.076360922)0.765:0.029938110)1.000:0.054468186)0.721:0.034957600,(Bacteria_Proteobacteria_Betaproteobacteria_uncultured_SG8_39:0.125348809,((Betaproteobacteria_bacterium_RIFCSPLOWO2_12_FULL_68_19:0.083620879,Betaproteobacteria_bacterium_RIFCSPLOWO2_12_FULL_68_20:0.119088107)0.949:0.028226886,(Betaproteobacteria_bacterium_RBG_16_66_20:0.114425999,(Betaproteobacteria_bacterium_RIFCSPLOWO2_02_FULL_66_14:0.084189326,(Betaproteobacteria_bacterium_RIFCSPLOWO2_02_FULL_67_19:0.043681612,Betaproteobacteria_bacterium_RIFCSPLOWO2_02_FULL_68_150:0.044880666)0.930:0.020494296)1.000:0.064866309)0.965:0.026404304)0.998:0.044881143)1.000:0.094363790)0.753:0.029626174)0.982:0.033408578)0.469:0.025834892)0.999:0.040886246,Bacteria_Proteobacteria_Betaproteobacteria_uncultured_SG8_40:0.240017824)1.000:0.132162873)0.838:0.034025533,((Candidatus_Muproteobacteria_bacterium_RBG_16_64_11:0.151371993,Candidatus_Muproteobacteria_bacterium_RBG_19FT_COMBO_61_10:0.144280194)0.997:0.057638581,(Candidatus_Muproteobacteria_bacterium_RBG_16_60_9:0.187842342,(Candidatus_Muproteobacteria_bacterium_RBG_16_62_13:0.248019481,(Candidatus_Muproteobacteria_bacterium_RIFCSPHIGHO2_12_FULL_60_33:0.119540769,(Candidatus_Muproteobacteria_bacterium_RBG_16_64_10:0.129297005,(Candidatus_Muproteobacteria_bacterium_RIFCSPHIGHO2_01_FULL_65_16:0.124253216,Candidatus_Muproteobacteria_bacterium_RBG_16_65_34:0.115246494)0.987:0.043132269)0.762:0.028771803)0.132:0.019793022)0.459:0.031077378)1.000:0.077248860)1.000:0.116581770)1.000:0.040420242,(Gammaproteobacteria_bacterium_RBG_16_66_13:0.381691297,(((((Bacteria_Proteobacteria_Gammaproteobacteria_Xanthomonadales_Xanthomonadaceae_Frateuria_aurantia_Kondo_67_DSM_6220:0.060813537,Bacteria_Proteobacteria_Gammaproteobacteria_Xanthomonadales_Xanthomonadaceae_Luteibacter_sp._9145:0.076817843)0.898:0.016192054,(Bacteria_Proteobacteria_Gammaproteobacteria_Xanthomonadales_Xanthomonadaceae_Dyella_japonica_A8:0.038188728,Bacteria_Proteobacteria_Gammaproteobacteria_Xanthomonadales_Xanthomonadaceae_Frateuria_terrea_CGMCC_1.7053:0.040806850)0.814:0.012426013)0.752:0.012980151,(Bacteria_Proteobacteria_Gammaproteobacteria_Xanthomonadales_RIFOXYA1_FULL_Rhodanobacter_67_6:0.013525776,Bacteria_Proteobacteria_Gammaproteobacteria_Xanthomonadales_Xanthomonadaceae_Rhodanobacter_sp._2APBS1:0.010378398)1.000:0.046434639)1.000:0.126132934,(CG02_land_8_20_14_3_00_150_Xanthomonadales_62_12:0.192540795,Bacteria_Proteobacteria_Gammaproteobacteria_Xanthomonadales_Xanthomonadaceae_Rudaea_cellulosilytica_DSM_22992:0.125732117)0.994:0.048827834)0.863:0.036808647,(CG17_big_fil_post_rev_8_21_14_2_50_Xanthomonadales_64_11:0.150888220,((((((Bacteria_Proteobacteria_Gammaproteobacteria_Xanthomonadales_Xanthomonadaceae_Xylella_fastidiosa_multiplex_ATCC_35871:0.010400471,Bacteria_Proteobacteria_Gammaproteobacteria_Xanthomonadales_Xanthomonadaceae_Xylella_fastidiosa_sandyi_Ann_1:0.018924818)1.000:0.227747005,(Bacteria_Proteobacteria_Gammaproteobacteria_Xanthomonadales_Xanthomonadaceae_Xanthomonas_axonopodis_Xac29_1:0.005482198,Bacteria_Proteobacteria_Gammaproteobacteria_Xanthomonadales_Xanthomonadaceae_Xanthomonas_oryzae_ATCC_35933:0.018078880)1.000:0.022605368)0.139:0.012983058,(Bacteria_Proteobacteria_Gammaproteobacteria_Xanthomonadales_Xanthomonadaceae_Stenotrophomonas_maltophilia_ATCC_19867:0.002198904,Bacteria_Proteobacteria_Gammaproteobacteria_Xanthomonadales_Xanthomonadaceae_Stenotrophomonas_maltophilia_K279a:0.006238723)1.000:0.040297387)1.000:0.035108856,(Bacteria_Proteobacteria_Gammaproteobacteria_Xanthomonadales_RIFOXYA1_FULL_Xanthomonadales_68_6:0.042407672,Bacteria_Proteobacteria_Gammaproteobacteria_Xanthomonadales_Xanthomonadaceae_Pseudoxanthomonas_spadix_BD_a59:0.064709564)0.993:0.024242301)1.000:0.033351806,((Bacteria_Proteobacteria_Gammaproteobacteria_Xanthomonadales_Xanthomonadaceae_Lysobacter_defluvii_DSM_18482:0.089302812,(Bacteria_Proteobacteria_Gammaproteobacteria_Xanthomonadales_Xanthomonadaceae_Lysobacter_antibioticus_HS124:0.050879456,Xanthomonadales_bacterium_RIFOXYA1_FULL_69_10:0.041819223)0.761:0.018377102)0.996:0.024010132,((Bacteria_Proteobacteria_Gammaproteobacteria_Xanthomonadales_Xanthomonadaceae_Luteimonas_mephitis_DSM_12574:0.057455067,Bacteria_Proteobacteria_Gammaproteobacteria_Xanthomonadales_Xanthomonadaceae_Luteimonas_sp._J16:0.065366547)0.673:0.020818546,Bacteria_Proteobacteria_Gammaproteobacteria_Xanthomonadales_Xanthomonadaceae_Thermomonas_fusca_DSM_15424:0.107397150)0.930:0.015292176)0.816:0.014937987)1.000:0.061414703,(Bacteria_Proteobacteria_Gammaproteobacteria_Xanthomonadales_Xanthomonadaceae_Silanimonas_lenta_DSM_16282:0.129045519,(Bacteria_Proteobacteria_Gammaproteobacteria_Xanthomonadales_Xanthomonadaceae_Arenimonas_donghaensis_DSM_18148_HO3_R19:0.066439209,(Bacteria_Proteobacteria_Gammaproteobacteria_Xanthomonadales_Xanthomonadaceae_Arenimonas_oryziterrae_DSM_21050:0.042565581,Gammaproteobacteria_bacterium_RIFCSPHIGHO2_12_FULL_63_22:0.063415904)1.000:0.052773180)1.000:0.040272908)0.778:0.019866695)0.914:0.022803908)0.998:0.041154924)1.000:0.166591500)0.999:0.059217266)0.932:0.025883282)0.349:0.019044245,(((Bacteria_Proteobacteria_Gammaproteobacteria_Chromatiales_Ectothiorhodospiraceae_Thiohalospira_halophilus_HL3:0.270479157,(Bacteria_Proteobacteria_Gammaproteobacteria_Salinisphaerales_Salinisphaeraceae_Salinisphaera_shabanensis_E1L3A:0.298009514,(Bacteria_Proteobacteria_Gammaproteobacteria_Xanthomonadales_Algiphilaceae_Algiphilus_aromaticivorans_DG1253:0.245599524,(Bacteria_Proteobacteria_Gammaproteobacteria_Xanthomonadales_Sinobacteraceae_Polycyclovorans_algicola_TG408:0.217682350,(Bacteria_Proteobacteria_Gammaproteobacteria_Xanthomonadales_Sinobacteraceae_Nevskia_ramosa_DSM_11499:0.191204273,(Bacteria_Proteobacteria_Gammaproteobacteria_Xanthomonadales_Sinobacteraceae_Hydrocarboniphaga_effusa_AP103:0.163447461,(Bacteria_Proteobacteria_Gammaproteobacteria_Xanthomonadales_Sinobacteraceae_Singularimonas_variicoloris_DSM_15731:0.027958055,Bacteria_Proteobacteria_Gammaproteobacteria_unclassified_Gammaproteobacteria_Solimonas_soli_DSM_21787:0.026881776)1.000:0.128527518)0.983:0.037632193)0.454:0.043848545)1.000:0.091558702)1.000:0.124663748)0.987:0.055876373)0.409:0.026133196,(Bacteria_Proteobacteria_Gammaproteobacteria_Chromatiales_Ectothiorhodospiraceae_Alkalilimnicola_ehrlichii_MLHE_1:0.173185412,(Bacteria_Proteobacteria_Gammaproteobacteria_Chromatiales_Ectothiorhodospiraceae_Nitrococcus_mobilis_Nb_231:0.188039183,(Bacteria_Proteobacteria_Gammaproteobacteria_Chromatiales_Ectothiorhodospiraceae_Ectothiorhodospiraceae_bacterium_M19_40:0.172581787,Bacteria_Proteobacteria_Gammaproteobacteria_Chromatiales_Ectothiorhodospiraceae_Arhodomonas_aquaeolei_DSM_8974:0.129312899)1.000:0.048755184)0.999:0.052815706)1.000:0.099624454)0.849:0.028027097,((Bacteria_Proteobacteria_Gammaproteobacteria_Thiotrichales_Thiotrichaceae_Leucothrix_mucor_DSM_2157:0.219761236,Bacteria_Proteobacteria_Gammaproteobacteria_Thiotrichales_Thiotrichaceae_Thiothrix_flexilis_DSM_14609:0.206797869)1.000:0.120572428,(Bacteria_Proteobacteria_Gammaproteobacteria_Chromatiales_Ectothiorhodospiraceae_Thioalkalivibrio_nitratireducens_DSM_14787:0.275141223,(Bacteria_Proteobacteria_Gammaproteobacteria_Chromatiales_Ectothiorhodospiraceae_Thiorhodospira_sibirica_A12_ATCC_700588:0.160516633,(Bacteria_Proteobacteria_Gammaproteobacteria_Chromatiales_Ectothiorhodospiraceae_Ectothiorhodospira_sp._PHS_1:0.076908926,Bacteria_Proteobacteria_Gammaproteobacteria_Chromatiales_Ectothiorhodospiraceae_Halorhodospira_halochloris_A:0.069802473)1.000:0.060296605)0.894:0.039505922)1.000:0.076132044)0.999:0.051429693)0.998:0.037347200)0.897:0.028346610)0.969:0.022630599)0.865:0.027790211,(((Bacteria_Proteobacteria_Gammaproteobacteria_Thiotrichales_Piscirickettsiaceae_Thioalkalimicrobium_cyclicum_ALM1:0.130960857,(Bacteria_Proteobacteria_Gammaproteobacteria_Thiotrichales_Piscirickettsiaceae_Hydrogenovibrio_marinus_MH_110:0.073091223,(CG2_30_FULL_Piscirickettsiaceae_44_34:0.072807900,Bacteria_Proteobacteria_Gammaproteobacteria_Thiotrichales_Piscirickettsiaceae_Thiomicrospira_crunogena_XCL_2:0.036607438)1.000:0.045243108)1.000:0.085584125)1.000:0.174580308,Bacteria_Proteobacteria_Gammaproteobacteria_unclassified_Gammaproteobacteria_Candidatus_Ruthia_magnifica_str._Cm_Calyptogena_magnifica:0.434009333)1.000:0.075153036,((((CG22_combo_CG10-13_8_21_14_all_Gammaproteobacteria_40_8:0.220751627,Bacteria_Proteobacteria_Gammaproteobacteria_Oceanospirillales_Alcanivoracaceae_Kangiella_koreensis_DSM_16069:0.170670541)1.000:0.078546907,(((Bacteria_Proteobacteria_Gammaproteobacteria_Aeromonadales_Succinivibrionaceae_Succinivibrio_dextrinosolvens_ACV_10:0.108545777,(Bacteria_Proteobacteria_Gammaproteobacteria_Aeromonadales_Succinivibrionaceae_Anaerobiospirillum_succiniciproducens_DSM_6400:0.077217733,Bacteria_Proteobacteria_Gammaproteobacteria_Aeromonadales_Succinivibrionaceae_Succinatimonas_hippei_YIT_12066_S_hippeiYIT12066_1.0_Cont1069.1:0.076092132)0.151:0.027332360)1.000:0.102670268,(Bacteria_Proteobacteria_Gammaproteobacteria_Aeromonadales_Succinivibrionaceae_Succinimonas_amylolytica_DSM_2873:0.137931933,(Bacteria_Proteobacteria_Gammaproteobacteria_Aeromonadales_Succinivibrionaceae_Ruminobacter_sp._RM87:0.114473460,Bacteria_Proteobacteria_Gammaproteobacteria_Aeromonadales_Succinivibrionaceae_WG_1_Wallaby_Group_1_isolate:0.083402692)0.724:0.031786956)1.000:0.067766454)1.000:0.163381480,((((Bacteria_Proteobacteria_Gammaproteobacteria_Alteromonadales_Pseudoalteromonadaceae_Algicola_sagamiensis_DSM_14643:0.100326328,(Chromatiales_bacterium_RIFOXYA1_FULL_46_5:0.036139018,(Bacteria_Proteobacteria_Gammaproteobacteria_Alteromonadales_Alteromonadaceae_Alishewanella_agri_BL06:0.028674347,Bacteria_Proteobacteria_Gammaproteobacteria_Chromatiales_Chromatiaceae_Rheinheimera_nanhaiensis_E407_8:0.031718846)0.987:0.023113982)1.000:0.094120796)0.995:0.022738814,(Bacteria_Proteobacteria_Gammaproteobacteria_Alteromonadales_Idiomarinaceae_Idiomarina_loihiensis_L2TR:0.134863035,(Bacteria_Proteobacteria_Gammaproteobacteria_Alteromonadales_Pseudoalteromonadaceae_Pseudoalteromonas_atlantica_T6c:0.071410062,(Bacteria_Proteobacteria_Gammaproteobacteria_Alteromonadales_Alteromonadaceae_Glaciecola_nitratireducens_FR1064:0.086147583,(Bacteria_Proteobacteria_Gammaproteobacteria_Alteromonadales_Alteromonadaceae_Aestuariibacter_salexigens_DSM_15300:0.038439059,(Bacteria_Proteobacteria_Gammaproteobacteria_Alteromonadales_Alteromonadaceae_Salinimonas_chungwhensis_DSM_16280:0.058437219,Bacteria_Proteobacteria_Gammaproteobacteria_Alteromonadales_Alteromonadaceae_Alteromonas_macleodii_Black_Sea_11:0.039713730)0.997:0.022873556)0.271:0.010648060)0.185:0.016939887)1.000:0.083342172)0.811:0.021284811)0.710:0.010077788,((Bacteria_Proteobacteria_Gammaproteobacteria_Alteromonadales_Alteromonadaceae_Catenovulum_agarivorans_YM01:0.036914340,Bacteria_Proteobacteria_Gammaproteobacteria_Alteromonadales_Alteromonadaceae_Gayadomonas_joobiniege_G7:0.052123576)1.000:0.091337512,(Bacteria_Proteobacteria_Gammaproteobacteria_Alteromonadales_Colwelliaceae_Colwellia_psychrerythraea_34H:0.100569269,Bacteria_Proteobacteria_Gammaproteobacteria_Alteromonadales_Colwelliaceae_Thalassotalea_agarivorans_DSM_19706:0.047142381)1.000:0.119710999)0.978:0.024855194)0.973:0.022377871,((((((Bacteria_Proteobacteria_Gammaproteobacteria_Vibrionales_Vibrionaceae_Photobacterium_profundum_SS9:0.071900845,(Bacteria_Proteobacteria_Gammaproteobacteria_Vibrionales_Vibrionaceae_Salinivibrio_costicola_costicola_ATCC_33508:0.064615458,(Bacteria_Proteobacteria_Gammaproteobacteria_Vibrionales_Vibrionaceae_Enterovibrio_norvegicus_FF_162:0.030614771,Bacteria_Proteobacteria_Gammaproteobacteria_Vibrionales_Vibrionaceae_Enterovibrio_sp._AK16:0.015743935)1.000:0.029654614)0.850:0.017971358)0.696:0.018701760,((Bacteria_Proteobacteria_Gammaproteobacteria_Vibrionales_Vibrionaceae_Vibrio_anguillarum_775_I:0.025955871,Bacteria_Proteobacteria_Gammaproteobacteria_Vibrionales_Vibrionaceae_Candidatus_Photodesmus_katoptron_Akat1:0.250111095)0.983:0.016225170,Bacteria_Proteobacteria_Gammaproteobacteria_Vibrionales_Vibrionaceae_Vibrio_fischeri_MJ11_I:0.048738792)1.000:0.025074733)1.000:0.051015741,((Bacteria_Proteobacteria_Gammaproteobacteria_Enterobacteriales_Enterobacteriaceae_Plesiomonas_sp._ZOR0011:0.054250460,((((Bacteria_Proteobacteria_Gammaproteobacteria_Enterobacteriales_Enterobacteriaceae_Photorhabdus_luminescens_laumondii_TTO1:0.025544441,Bacteria_Proteobacteria_Gammaproteobacteria_Enterobacteriales_Enterobacteriaceae_Xenorhabdus_nematophila_ATCC_19061:0.026743535)0.705:0.006911471,((Bacteria_Proteobacteria_Gammaproteobacteria_Enterobacteriales_Enterobacteriaceae_Proteus_mirabilis_WGLW4:0.033922273,Bacteria_Proteobacteria_Gammaproteobacteria_Enterobacteriales_Enterobacteriaceae_Morganella_morganii_morganii_KT:0.027823640)0.975:0.011412196,(Bacteria_Proteobacteria_Gammaproteobacteria_Enterobacteriales_Enterobacteriaceae_Providencia_stuartii_MRSN_2154:0.024171897,Bacteria_Proteobacteria_Gammaproteobacteria_Enterobacteriales_Enterobacteriaceae_Arsenophonus_nasoniae_DSM_15247:0.038999054)0.963:0.010302565)0.057:0.003590198)1.000:0.019882254,(((((Bacteria_Proteobacteria_Gammaproteobacteria_Enterobacteriales_Enterobacteriaceae_unclassified_Enterobacteriaceae_Candidatus_Regiella_insecticola_LSR1_genomic_scaffold_Scaffold1:0.163135054,(Bacteria_Proteobacteria_Gammaproteobacteria_Enterobacteriales_Enterobacteriaceae_Candidatus_Moranella_endobia_PCIT:0.141037578,(Bacteria_Proteobacteria_Gammaproteobacteria_Enterobacteriales_Enterobacteriaceae_Halyomorpha_halys_symbiont:0.197639455,Bacteria_Proteobacteria_Gammaproteobacteria_Enterobacteriales_Enterobacteriaceae_Buchnera_Buchnera_aphidicola_str._APS_Acyrthosiphon_pisum:0.241748412)0.998:0.050131782)0.212:0.010233339)0.888:0.013054550,(Bacteria_Proteobacteria_Gammaproteobacteria_Enterobacteriales_Enterobacteriaceae_unclassified_Enterobacteriaceae_Candidatus_Hamiltonella_defensa_5AT_Acyrthosiphon_pisum:0.211342338,Bacteria_Proteobacteria_Gammaproteobacteria_Enterobacteriales_Enterobacteriaceae_Thorsellia_anophelis_DSM_18579:0.114386290)0.972:0.026846604)0.342:0.009626261,Bacteria_Proteobacteria_Gammaproteobacteria_Enterobacteriales_Enterobacteriaceae_Sodalis_glossinidius_morsitans:0.037393723)0.993:0.015813824,(Bacteria_Proteobacteria_Gammaproteobacteria_Enterobacteriales_Enterobacteriaceae_Edwardsiella_tarda_C07_087:0.030315260,(Bacteria_Proteobacteria_Gammaproteobacteria_Enterobacteriales_Enterobacteriaceae_Hafnia_alvei_FB1:0.019450899,((Bacteria_Proteobacteria_Gammaproteobacteria_Enterobacteriales_Enterobacteriaceae_Ewingella_americana_C.024_ATCC_33852:0.005659553,Bacteria_Proteobacteria_Gammaproteobacteria_Enterobacteriales_Enterobacteriaceae_Rahnella_aquatilis_HX2:0.008611924)1.000:0.017141172,(Bacteria_Proteobacteria_Gammaproteobacteria_Enterobacteriales_Enterobacteriaceae_Serratia_fonticola_RB_25:0.010579791,Bacteria_Proteobacteria_Gammaproteobacteria_Enterobacteriales_Enterobacteriaceae_Yersinia_pestis_Nepal516:0.025805786)0.755:0.005936830)0.517:0.006763610)0.000:0.004064094)0.572:0.004395061)0.158:0.004581249,(((Bacteria_Proteobacteria_Gammaproteobacteria_Enterobacteriales_Enterobacteriaceae_Brenneria_salicis_ATCC_15712:0.009697433,Bacteria_Proteobacteria_Gammaproteobacteria_Enterobacteriales_Enterobacteriaceae_Pectobacterium_carotovorum_carotovorum_PCC21:0.009384123)0.968:0.006296633,(Bacteria_Proteobacteria_Gammaproteobacteria_Enterobacteriales_Enterobacteriaceae_Lonsdalea_quercina_quercina_NCCB_100489:0.011681075,Bacteria_Proteobacteria_Gammaproteobacteria_Enterobacteriales_Enterobacteriaceae_Dickeya_dadantii_Ech703:0.022611580)0.866:0.007759171)0.982:0.008295348,((Bacteria_Proteobacteria_Gammaproteobacteria_Pseudomonadales_Pseudomonadaceae_Pseudomonas_flectens_ATCC_12775:0.038449260,(Bacteria_Proteobacteria_Gammaproteobacteria_Enterobacteriales_Enterobacteriaceae_Pantoea_ananatis_LMG_5342:0.014038827,(Bacteria_Proteobacteria_Gammaproteobacteria_Enterobacteriales_Enterobacteriaceae_Tatumella_ptyseos_ATCC_33301:0.018850453,Bacteria_Proteobacteria_Gammaproteobacteria_Enterobacteriales_Enterobacteriaceae_Erwinia_amylovora_CFBP1430:0.022779089)0.008:0.005044311)0.578:0.004404901)0.950:0.007700212,((Bacteria_Proteobacteria_Gammaproteobacteria_Enterobacteriales_Enterobacteriaceae_Buttiauxella_agrestis_MCE:0.011920547,Bacteria_Proteobacteria_Gammaproteobacteria_Enterobacteriales_Enterobacteriaceae_Cedecea_davisae_DSM_4568:0.008425753)0.997:0.008599829,((Bacteria_Proteobacteria_Gammaproteobacteria_Enterobacteriales_Enterobacteriaceae_Leclercia_adecarboxylata_Leclerc_1783_ATCC_23216:0.007102185,Bacteria_Proteobacteria_Gammaproteobacteria_Enterobacteriales_Enterobacteriaceae_Lelliottia_amnigena_CHS_78:0.002220041)0.995:0.009031361,((Bacteria_Proteobacteria_Gammaproteobacteria_Enterobacteriales_Enterobacteriaceae_Yokenella_regensburgei_ATCC_43003:0.007320513,(((Bacteria_Proteobacteria_Gammaproteobacteria_Enterobacteriales_Enterobacteriaceae_Cronobacter_sakazakii_CMCC_45402:0.009659323,((Bacteria_Proteobacteria_Gammaproteobacteria_Enterobacteriales_Enterobacteriaceae_Escherichia_coli_K12__W3110:0.000000005,Bacteria_Proteobacteria_Gammaproteobacteria_Enterobacteriales_Enterobacteriaceae_Shigella_flexneri_2003036:0.001988144)0.948:0.002738882,(Bacteria_Proteobacteria_Gammaproteobacteria_Enterobacteriales_Enterobacteriaceae_Citrobacter_rodentium_ICC168:0.002845079,Bacteria_Proteobacteria_Gammaproteobacteria_Enterobacteriales_Enterobacteriaceae_Salmonella_enterica_Enterica_sv._Heidelberg_41578:0.003917629)0.877:0.002944140)0.903:0.002540045)0.965:0.004139087,(Bacteria_Proteobacteria_Gammaproteobacteria_Enterobacteriales_Enterobacteriaceae_Trabulsiella_guamensis_ATCC_49490:0.005620049,Bacteria_Proteobacteria_Gammaproteobacteria_Enterobacteriales_Enterobacteriaceae_Kosakonia_radicincitans_UMEnt0112:0.009652526)0.914:0.002805909)0.765:0.001194019,Bacteria_Proteobacteria_Gammaproteobacteria_Enterobacteriales_Enterobacteriaceae_Enterobacter_cloacae_SCF1:0.001719570)0.868:0.001509247)0.836:0.002128785,((Bacteria_Proteobacteria_Gammaproteobacteria_Enterobacteriales_Enterobacteriaceae_Kluyvera_ascorbata_ATCC_33433:0.016702967,Bacteria_Proteobacteria_Gammaproteobacteria_Enterobacteriales_Enterobacteriaceae_Klebsiella_oxytoca_HKOPL1:0.001939664)0.665:0.002945002,Bacteria_Proteobacteria_Gammaproteobacteria_Enterobacteriales_Enterobacteriaceae_Raoultella_ornithinolytica_B6:0.005924756)0.679:0.002814990)0.677:0.000976118)0.980:0.007104581)0.977:0.007192933)0.974:0.006442640)0.923:0.004246234)0.933:0.006494378)1.000:0.019696629,((Bacteria_Proteobacteria_Gammaproteobacteria_Enterobacteriales_Enterobacteriaceae_Leminorella_grimontii_ATCC_33999:0.022356183,(Bacteria_Proteobacteria_Gammaproteobacteria_Enterobacteriales_Enterobacteriaceae_Budvicia_aquatica_DSM_5075:0.013639595,Bacteria_Proteobacteria_Gammaproteobacteria_Enterobacteriales_Enterobacteriaceae_Pragia_fontium_DSM_5563:0.010112118)0.996:0.015383378)0.999:0.022691790,(Bacteria_Proteobacteria_Gammaproteobacteria_Orbales_Orbaceae_Gilliamella_apicola:0.049153634,Bacteria_Proteobacteria_Gammaproteobacteria_Orbales_Orbaceae_bacterium_Bimp:0.027278576)1.000:0.062401346)0.212:0.010929269)0.999:0.024999982)0.408:0.013214863,(Bacteria_Proteobacteria_Gammaproteobacteria_Pasteurellales_Pasteurellaceae_Gallibacterium_anatis_UMN179:0.045634781,((Bacteria_Proteobacteria_Gammaproteobacteria_Pasteurellales_Pasteurellaceae_Actinobacillus_pleuropneumoniae_serovar_3_str._JL03:0.021321182,(Bacteria_Proteobacteria_Gammaproteobacteria_Pasteurellales_Pasteurellaceae_Bibersteinia_trehalosi_USDA_ARS_USMARC_189:0.021099942,Bacteria_Proteobacteria_Gammaproteobacteria_Pasteurellales_Pasteurellaceae_Mannheimia_haemolytica_D174:0.014772250)0.982:0.011522467)0.956:0.008071436,(Bacteria_Proteobacteria_Gammaproteobacteria_Pasteurellales_Pasteurellaceae_Histophilus_somni_129P:0.031604039,((Bacteria_Proteobacteria_Gammaproteobacteria_Pasteurellales_Pasteurellaceae_Pasteurella_multocida_43137:0.014671767,(Bacteria_Proteobacteria_Gammaproteobacteria_Pasteurellales_Pasteurellaceae_Aggregatibacter_actinomycetemcomitans_D7S_1:0.027378956,(Bacteria_Proteobacteria_Gammaproteobacteria_Pasteurellales_Pasteurellaceae_Mannheimia_succiniciproducens_MBEL55E:0.028119607,Bacteria_Proteobacteria_Gammaproteobacteria_Pasteurellales_Pasteurellaceae_Haemophilus_influenzae_KR494:0.030407775)0.000:0.005188420)0.311:0.003399690)0.975:0.007758770,Bacteria_Proteobacteria_Gammaproteobacteria_Pasteurellales_Pasteurellaceae_Avibacterium_paragallinarum_AVPAR72:0.019518255)0.834:0.005844018)0.868:0.009747042)1.000:0.024441658)1.000:0.054906587)1.000:0.050575490)1.000:0.029453377,(Bacteria_Proteobacteria_Gammaproteobacteria_Aeromonadales_Aeromonadaceae_Oceanimonas_sp._GK1:0.083346155,(Bacteria_Proteobacteria_Gammaproteobacteria_Aeromonadales_Aeromonadaceae_Aeromonas_hydrophila_AL09_71:0.063057156,Bacteria_Proteobacteria_Gammaproteobacteria_Aeromonadales_Aeromonadaceae_Tolumonas_auensis_DSM_9187:0.095555844)0.998:0.031543906)1.000:0.022796086)0.996:0.019706885,((Bacteria_Proteobacteria_Gammaproteobacteria_Alteromonadales_Alteromonadaceae_Agarivorans_albus_MKT_106:0.104110627,(Bacteria_Proteobacteria_Gammaproteobacteria_Alteromonadales_Moritellaceae_Moritella_marina_ATCC_15381:0.116213804,Bacteria_Proteobacteria_Gammaproteobacteria_Alteromonadales_Psychromonadaceae_Psychromonas_ingrahamii_37:0.153310244)1.000:0.041860670)1.000:0.042011862,((CG_4_9_14_0_8_um_filter_Shewanella_42_14:0.042359299,(Bacteria_Proteobacteria_Gammaproteobacteria_Alteromonadales_Shewanellaceae_Shewanella_oneidensis_MR_1:0.010630980,CG12_big_fil_rev_8_21_14_0_65_Shewanella_47_15:0.003803791)0.996:0.018317595)1.000:0.116688031,Bacteria_Proteobacteria_Gammaproteobacteria_Alteromonadales_Ferrimonadaceae_Ferrimonas_balearica_DSM_9799:0.100881855)0.248:0.022451871)0.893:0.012441903)0.954:0.014725641,Bacteria_Proteobacteria_Gammaproteobacteria_unclassified_Gammaproteobacteria_Gallaecimonas_xiamenensis_3_C_1:0.101587265)0.988:0.023594897)0.711:0.032638804)1.000:0.062939660)0.986:0.037120592,(((Bacteria_Proteobacteria_Gammaproteobacteria_Pseudomonadales_Moraxellaceae_Perlucidibaca_piscinae_DSM_21586:0.129058388,((Bacteria_Proteobacteria_Gammaproteobacteria_Pseudomonadales_Moraxellaceae_Enhydrobacter_aerosaccus_SK60:0.082061223,(Bacteria_Proteobacteria_Gammaproteobacteria_Pseudomonadales_Moraxellaceae_Psychrobacter_cryohalolentis_K5:0.104006756,Bacteria_Proteobacteria_Gammaproteobacteria_Pseudomonadales_Moraxellaceae_Moraxella_Moraxella_Moraxella_catarrhalis_25240:0.084596470)0.308:0.030501241)1.000:0.124490673,(Bacteria_Proteobacteria_Gammaproteobacteria_Pseudomonadales_Moraxellaceae_Acinetobacter_baumannii_AB30:0.073481236,Bacteria_Proteobacteria_Gammaproteobacteria_Pseudomonadales_Moraxellaceae_Alkanindiges_illinoisensis_DSM_15370:0.066157903)0.997:0.041799374)0.999:0.069645628)1.000:0.128078106,Bacteria_Proteobacteria_Gammaproteobacteria_Oceanospirillales_Alcanivoracaceae_Alcanivorax_borkumensis_SK2:0.183680083)1.000:0.063732194,(((Gammaproteobacteria_bacterium_RIFCSPLOWO2_02_FULL_57_10:0.281315222,((Bacteria_Proteobacteria_Gammaproteobacteria_unclassified_Gammaproteobacteria_Porticoccus_hydrocarbonoclasticus_MCTG13d:0.142741509,(Bacteria_Proteobacteria_Gammaproteobacteria_Alteromonadales_Alteromonadaceae_Alteromonas_sp._S89:0.105221184,((Bacteria_Proteobacteria_Gammaproteobacteria_Alteromonadales_Alteromonadaceae_Saccharophagus_degradans_2_40:0.079870708,(Bacteria_Proteobacteria_Gammaproteobacteria_Pseudomonadales_B._setacea_BS12:0.055645722,Bacteria_Proteobacteria_Gammaproteobacteria_Alteromonadales_Alteromonadales_genera_incertae_sedis_Teredinibacter_turnerae_T7902:0.057440209)0.995:0.029236889)1.000:0.052356916,(Bacteria_Proteobacteria_Gammaproteobacteria_unclassified_Gammaproteobacteria_Simiduia_agarivorans_SA1:0.085798475,(Bacteria_Proteobacteria_Gammaproteobacteria_Pseudomonadales_Pseudomonadaceae_Cellvibrio_japonicus_Ueda107:0.093968726,(Bacteria_Proteobacteria_Gammaproteobacteria_Alteromonadales_Alteromonadales_genera_incertae_sedis_Gilvimarinus_chinensis_DSM_19667:0.062107859,Bacteria_Proteobacteria_Gammaproteobacteria_Alteromonadales_Alteromonadaceae_Marinimicrobium_agarilyticum_DSM_16975:0.073868772)0.988:0.025010290)0.998:0.033647594)0.761:0.018491774)0.121:0.016207335)0.954:0.026429162)1.000:0.032244588,((Bacteria_Proteobacteria_Gammaproteobacteria_Pseudomonadales_unclassified_Pseudomonadales_Dasania_marina_DSM_21967:0.127896888,(Bacteria_Proteobacteria_Gammaproteobacteria_Alteromonadales_Alteromonadaceae_Melitea_salexigens_DSM_19753:0.026409331,Bacteria_Proteobacteria_Gammaproteobacteria_unclassified_Gammaproteobacteria_Spongiibacter_tropicus_DSM_19543:0.031323010)1.000:0.087415186)0.990:0.034197920,(Bacteria_Proteobacteria_Gammaproteobacteria_gamma_proteobacterium_NOR51_B_scf_1109846220923_genomic_scaffold:0.162532778,(Bacteria_Proteobacteria_Gammaproteobacteria_Alteromonadales_Alteromonadaceae_Haliea_salexigens_DSM_19537:0.086012911,(Bacteria_Proteobacteria_Gammaproteobacteria_unclassified_Gammaproteobacteria_OMG_group_OM60_clade_Congregibacter_litoralis_KT71:0.092125905,Bacteria_Proteobacteria_Gammaproteobacteria_Alteromonadales_Alteromonadaceae_Haliea_rubra_CM41_15a_DSM_19751:0.110573989)0.993:0.028552429)0.974:0.027447367)1.000:0.063938095)1.000:0.047765541)0.840:0.033143684)0.961:0.026423039,(((Bacteria_Proteobacteria_Gammaproteobacteria_Pseudomonadales_Pseudomonadaceae_Pseudomonas_aeruginosa_B136_33:0.034858072,(Bacteria_Proteobacteria_Gammaproteobacteria_Pseudomonadales_Pseudomonadaceae_Azotobacter_group_Azotobacter_vinelandii_CA6:0.041740858,(Pseudomonadales_bacterium_RIFCSPLOWO2_02_FULL_63_210:0.031710145,(Pseudomonadales_bacterium_RIFCSPLOWO2_12_60_38:0.028173461,Pseudomonadales_bacterium_RIFCSPLOWO2_12_59_9:0.051744113)0.932:0.016531796)0.998:0.025919869)0.189:0.012232756)0.990:0.020040278,Pseudomonadales_bacterium_GWC2_63_15:0.036183513)1.000:0.116048505,(Bacteria_Proteobacteria_Gammaproteobacteria_Oceanospirillales_Hahellaceae_Endozoicomonas_montiporae_LMG_24815:0.143823749,Bacteria_Proteobacteria_Gammaproteobacteria_Oceanospirillales_Hahellaceae_Zooshikella_ganghwensis_DSM_15267:0.111302586)1.000:0.040671764)0.997:0.038611685)0.830:0.020120571,(((((Bacteria_Proteobacteria_Gammaproteobacteria_Oceanospirillales_Halomonadaceae_Cobetia_marina_KMM_296:0.086403108,(Bacteria_Proteobacteria_Gammaproteobacteria_Oceanospirillales_Halomonadaceae_Chromohalobacter_salexigens_1H11_DSM_3043:0.062763274,Bacteria_Proteobacteria_Gammaproteobacteria_Oceanospirillales_Halomonadaceae_Halomonas_elongata_DSM_2581:0.059209124)0.985:0.022090737)0.332:0.015782329,(Bacteria_Proteobacteria_Gammaproteobacteria_Oceanospirillales_Halomonadaceae_Kushneria_aurantia_DSM_21353:0.098109275,(Bacteria_Proteobacteria_Gammaproteobacteria_Oceanospirillales_Halomonadaceae_Zymobacter_group_Zymobacter_palmae_DSM_10491:0.058539724,(Bacteria_Proteobacteria_Gammaproteobacteria_Oceanospirillales_Halomonadaceae_Carnimonas_nigrificans_ATCC_BAA_78:0.061391972,Bacteria_Proteobacteria_Gammaproteobacteria_Oceanospirillales_Halomonadaceae_Halotalea_alkalilenta_DSM_17697:0.030879739)0.925:0.025503989)1.000:0.032577563)0.997:0.026189699)1.000:0.074947253,(Bacteria_Proteobacteria_Gammaproteobacteria_Oceanospirillales_Oceanospirillaceae_Marinospirillum_insulare_DSM_21763:0.160236518,Bacteria_Proteobacteria_Gammaproteobacteria_Oceanospirillales_Oceanospirillaceae_Oceanospirillum_maris_DSM_6286:0.108690992)0.669:0.026321994)1.000:0.077180894,((((Bacteria_Proteobacteria_Gammaproteobacteria_Oceanospirillales_Saccharospirillaceae_Saccharospirillum_impatiens_DSM_12546:0.115097667,Bacteria_Proteobacteria_Gammaproteobacteria_unclassified_Gammaproteobacteria_Reinekea_blandensis_MED297:0.096473724)1.000:0.100160312,(Bacteria_Proteobacteria_Gammaproteobacteria_Oceanospirillales_Oceanospirillaceae_Oceanobacter_sp._RED65_unfinished_sequence:0.132575586,(Bacteria_Proteobacteria_Gammaproteobacteria_Oceanospirillales_Oceanospirillaceae_Oceanobacter_kriegii_DSM_6294:0.052670837,(Bacteria_Proteobacteria_Gammaproteobacteria_Oceanospirillales_Oceanospirillaceae_Thalassolituus_oleivorans_R6_15:0.049623623,CG17_big_fil_post_rev_8_21_14_2_50_Thalassolituus_53_8:0.040782764)0.980:0.024460292)1.000:0.088069530)0.999:0.055241435)0.998:0.046050851,(Bacteria_Proteobacteria_Gammaproteobacteria_Oceanospirillales_Oceanospirillaceae_Balneatrix_alpica_DSM_16621:0.157836333,(Bacteria_Proteobacteria_Gammaproteobacteria_Oceanospirillales_Oceanospirillaceae_Neptunomonas_japonica_DSM_18939:0.102242790,((Bacteria_Proteobacteria_Gammaproteobacteria_Oceanospirillales_Oceanospirillaceae_Amphritea_japonica_ATCC_BAA_1530:0.098760646,Bacteria_Proteobacteria_Gammaproteobacteria_Oceanospirillales_Oceanospirillaceae_Neptuniibacter_caesariensis_MED92:0.068259963)0.993:0.030001105,(Bacteria_Proteobacteria_Gammaproteobacteria_Oceanospirillales_Oceanospirillaceae_Nitrincola_lacisaponensis_4CA:0.099733395,Bacteria_Proteobacteria_Gammaproteobacteria_Alteromonadales_Alteromonadaceae_Marinobacterium_litorale_DSM_23545:0.072981314)1.000:0.040750987)0.387:0.013978770)1.000:0.058288497)0.941:0.027795766)0.602:0.015815082,Bacteria_Proteobacteria_Gammaproteobacteria_Oceanospirillales_Oceanospirillaceae_Marinomonas_mediterranea_MMB_1:0.183631409)0.535:0.015837727)0.631:0.021387948,Bacteria_Proteobacteria_Gammaproteobacteria_Oceanospirillales_Hahellaceae_Hahella_chejuensis_KCTC_2396:0.213207584)0.891:0.022758042)0.996:0.035510315)1.000:0.050007907)0.941:0.024506168,(Bacteria_Proteobacteria_Gammaproteobacteria_Thiotrichales_Piscirickettsiaceae_Piscirickettsia_salmonis_LF_89:0.225858098,(Bacteria_Proteobacteria_Gammaproteobacteria_Thiotrichales_Francisellaceae_Francisella_FSC776:0.165202705,Bacteria_Proteobacteria_Gammaproteobacteria_Thiotrichales_Francisellaceae_Francisella_philomiragia_subsp._philomiragia_ATCC_25017:0.212213330)1.000:0.167743816)0.971:0.042171347)0.855:0.022926389)0.125:0.022765041)0.984:0.040707776,(((((CG11_big_fil_rev_8_21_14_0_20_Gammaproteobacteria_46_22:0.295399275,Gammaproteobacteria_bacterium_RIFCSPHIGHO2_12_FULL_35_23:0.227693646)1.000:0.081690172,(Gammaproteobacteria_bacterium_GWF2_41_13:0.304315115,Gammaproteobacteria_bacterium_RIFCSPHIGHO2_02_FULL_42_13:0.256842101)1.000:0.134283815)0.975:0.036902494,(Gammaproteobacteria_bacterium_RIFCSPHIGHO2_12_FULL_41_20:0.187239524,(Gammaproteobacteria_bacterium_RIFCSPHIGHO2_12_FULL_42_10:0.264670674,((Gammaproteobacteria_bacterium_RIFCSPHIGHO2_12_FULL_37_14:0.055192190,Gammaproteobacteria_bacterium_RIFCSPHIGHO2_12_FULL_37_34:0.074285897)1.000:0.121726608,(Gammaproteobacteria_bacterium_RIFCSPHIGHO2_12_FULL_45_12:0.182590768,Gammaproteobacteria_bacterium_RIFCSPHIGHO2_12_FULL_43_28:0.171532175)0.841:0.037181422)0.289:0.025900477)1.000:0.059154330)1.000:0.184692306)0.996:0.037276764,((Gammaproteobacteria_bacterium_GWE2_37_16:0.290408956,Gammaproteobacteria_bacterium_RBG_16_37_9:0.255255489)1.000:0.109409498,(Gammaproteobacteria_bacterium_RIFCSPHIGHO2_12_FULL_41_15:0.429594742,((Gammaproteobacteria_bacterium_RIFCSPHIGHO2_12_FULL_38_14:0.206314748,(Gammaproteobacteria_bacterium_RIFCSPHIGHO2_02_FULL_42_43:0.182331859,(((Gammaproteobacteria_bacterium_RIFCSPHIGHO2_12_FULL_40_19:0.079376991,Gammaproteobacteria_bacterium_RIFCSPHIGHO2_12_FULL_38_11:0.116615145)1.000:0.043791135,(CG_4_10_14_0_2_um_filter_Gammaproteobacteria_38_22:0.123178045,Gammaproteobacteria_bacterium_RIFCSPHIGHO2_02_FULL_39_13:0.119317806)0.993:0.035985864)0.453:0.024038138,(Gammaproteobacteria_bacterium_RIFCSPHIGHO2_12_FULL_36_30:0.139003860,Gammaproteobacteria_bacterium_RIFCSPHIGHO2_12_FULL_42_13:0.205432618)0.800:0.028675452)0.981:0.035545067)1.000:0.066776172)1.000:0.164679935,(Gammaproteobacteria_bacterium_RIFOXYB2_FULL_38_6:0.321914080,((Bacteria_Proteobacteria_Gammaproteobacteria_Legionellales_Coxiellaceae_Coxiella_burnetii_CbuK_Q154:0.172132639,Coxiella_sp._RIFCSPHIGHO2_12_FULL_44_14:0.270429652)0.988:0.052168923,(Coxiella_sp._RIFCSPHIGHO2_12_FULL_42_15:0.199701390,Gammaproteobacteria_bacterium_RIFCSPHIGHO2_12_FULL_45_9:0.336679136)0.974:0.058678180)0.546:0.028644508)0.466:0.027941561)0.755:0.050451631)0.999:0.059856266)0.919:0.023151434)0.719:0.021371357,(Gammaproteobacteria_bacterium_RIFCSPLOWO2_02_FULL_38_11:0.343031080,(Bacteria_Proteobacteria_Gammaproteobacteria_Legionellales_Coxiellaceae_Diplorickettsia_massiliensis_20B:0.201543562,Bacteria_Proteobacteria_Gammaproteobacteria_Legionellales_Coxiellaceae_Rickettsiella_grylli:0.209980619)1.000:0.234029527)0.999:0.074784585)1.000:0.047771322)0.987:0.047138773)0.993:0.055278236)1.000:0.105263896)1.000:0.123620108,(((((((Bacteria_Proteobacteria_Alphaproteobacteria_Rickettsiales_Rickettsiaceae_Rickettsieae_Rickettsia_conorii_Malish_7:0.265168289,Bacteria_Proteobacteria_Alphaproteobacteria_Rickettsiales_Rickettsiaceae_Rickettsieae_Orientia_tsutsugamushi_Boryong:0.470218833)1.000:0.255615535,(Bacteria_Proteobacteria_Alphaproteobacteria_Rickettsiales_Candidatus_Midichloria_mitochondrii_IricVA:0.493019987,(((Bacteria_Proteobacteria_Alphaproteobacteria_Rickettsiales_Anaplasmataceae_Wolbachieae_Wolbachia_endosymbiont_of_Drosophila_melanogaster:0.391819046,(Bacteria_Proteobacteria_Alphaproteobacteria_Rickettsiales_Anaplasmataceae_Anaplasma_marginale_St._Maries:0.307211406,Bacteria_Proteobacteria_Alphaproteobacteria_Rickettsiales_Anaplasmataceae_Ehrlichia_chaffeensis_Osceola:0.208647500)1.000:0.198408744)1.000:0.184088538,(Bacteria_Proteobacteria_Alphaproteobacteria_Rickettsiales_Anaplasmataceae_Neorickettsia_sennetsu_Miyayama:0.651724265,Bacteria_Proteobacteria_Alphaproteobacteria_Rickettsiales_Anaplasmataceae_Candidatus_Xenolissoclinum_pacificiensis_L6:0.785489873)1.000:0.218670170)1.000:0.188646043,(Bacteria_Proteobacteria_Alphaproteobacteria_Rickettsiales_Holosporaceae_Holospora_undulata_HU1:0.758973511,Alphaproteobacteria_bacterium_RIFCSPLOWO2_02_FULL_40_19:0.783759886)0.940:0.117146118)0.078:0.049766280)0.541:0.053426895)0.981:0.059320979,(CG11_big_fil_rev_8_21_14_0_20_Alphaproteobacteria_39_49:0.336021339,CG11_big_fil_rev_8_21_14_0_20_Alphaproteobacteria_44_7:0.347041673)0.990:0.079334194)0.609:0.046458032,(Bacteria_Proteobacteria_Alphaproteobacteria_Rhizobiales_Rhizobiaceae_Candidatus_Liberibacter_americanus_Sao_Paulo:0.652587843,(((Alphaproteobacteria_bacterium_RIFCSPHIGHO2_02_FULL_42_30:0.273839279,Alphaproteobacteria_bacterium_RIFCSPHIGHO2_01_FULL_41_14:0.425589768)0.991:0.068743796,((((Bacteria_Proteobacteria_Alphaproteobacteria_Rhodospirillales_Rhodospirillaceae_Oceanibaculum_indicum_P24:0.197181827,((Bacteria_Proteobacteria_Alphaproteobacteria_Rhodospirillales_Rhodospirillaceae_Candidatus_Endolissoclinum_faulkneri_L5:0.220495279,Bacteria_Proteobacteria_Alphaproteobacteria_Rhodospirillales_Rhodospirillaceae_Thalassobaculum_salexigens_DSM_19539:0.049649344)1.000:0.111349781,(Bacteria_Proteobacteria_Alphaproteobacteria_Rhodospirillales_Rhodospirillaceae_Nisaea_denitrificans_DSM_18348:0.136200514,Bacteria_Proteobacteria_Alphaproteobacteria_Alpha_proteobacterium_IMCC1322:0.286065511)0.585:0.041464928)0.998:0.050198751)1.000:0.049296334,((Bacteria_Proteobacteria_Alphaproteobacteria_Kiloniellales_Kiloniellaceae_Kiloniella_laminariae_DSM_19542:0.190349548,(Bacteria_Proteobacteria_Alphaproteobacteria_Rhodospirillales_Rhodospirillaceae_Rhodovibrio_salinarum_DSM_9154:0.253941233,Bacteria_Proteobacteria_Alphaproteobacteria_Rhodospirillales_Rhodospirillaceae_Fodinicurvata_sediminis_DSM_21159:0.192183859)0.653:0.045545267)1.000:0.068858128,(((Bacteria_Proteobacteria_Alphaproteobacteria_Sneathiellales_Sneathiellaceae_Sneathiella_glossodoripedis_JCM_23214:0.233104396,Bacteria_Proteobacteria_Alphaproteobacteria_Rhodospirillales_Rhodospirillaceae_Tistrella_mobilis_KA081020_065:0.227953416)0.634:0.041838323,((Bacteria_Proteobacteria_Alphaproteobacteria_Kordiimonadales_Kordiimonas_gwangyangensis_DSM_19435:0.196725839,(Bacteria_Proteobacteria_Alphaproteobacteria_Sphingomonadales_Sphingomonadaceae_Sandarakinorhabdus_sp._AAP62:0.165098138,(((((Bacteria_Proteobacteria_Alphaproteobacteria_Sphingomonadales_Sphingomonadaceae_Blastomonas_sp._AAP53:0.031705038,Sphingomonadales_bacterium_RIFCSPHIGHO2_01_FULL_65_20:0.022052887)1.000:0.066851511,CG_4_10_14_3_um_filter_Sphingomonadales_58_15:0.171003749)0.579:0.025301972,(Bacteria_Proteobacteria_Alphaproteobacteria_Sphingomonadales_Sphingomonadaceae_Novosphingobium_sp._PP1Y:0.072302817,(Bacteria_Proteobacteria_Alphaproteobacteria_Sphingomonadales_Erythrobacteraceae_Porphyrobacter_sp._AAP82:0.071599640,((Bacteria_Proteobacteria_Alphaproteobacteria_Sphingomonadales_Erythrobacteraceae_Altererythrobacter_ishigakiensis_ATCC_BAA_2084:0.041181088,(CG12_big_fil_rev_8_21_14_0_65_Sphingomonadales_65_10:0.076590825,(Bacteria_Proteobacteria_Alphaproteobacteria_Sphingomonadales_Erythrobacteraceae_Erythrobacter_litoralis_HTCC2594:0.045577271,Bacteria_Proteobacteria_Alphaproteobacteria_Sphingomonadales_Sphingomonadaceae_Citromicrobium_sp._JLT1363:0.072640015)0.545:0.014227232)0.404:0.017157057)0.989:0.022709747,Erythrobacter_sp._RIFCSPHIGHO2_12_FULL_63_10:0.094710514)0.587:0.014861882)1.000:0.049184058)1.000:0.062714714)0.983:0.030098122,(Bacteria_Proteobacteria_Alphaproteobacteria_Sphingomonadales_Sphingomonadaceae_Sphingopyxis_alaskensis_RB2256:0.093816857,Bacteria_Proteobacteria_Alphaproteobacteria_Sphingomonadales_Sphingomonadaceae_Sphingobium_japonicum_UT26S_1:0.107846485)0.483:0.024928946)0.999:0.035305697,(Bacteria_Proteobacteria_Alphaproteobacteria_Sphingomonadales_Sphingomonadaceae_Zymomonas_mobilis_mobilis_CP4:0.128378949,Bacteria_Proteobacteria_Alphaproteobacteria_Sphingomonadales_Sphingomonadaceae_Sphingomonas_wittichii_RW1:0.086692412)0.998:0.046399789)0.998:0.067050638)1.000:0.175614304)1.000:0.093817715,(((Bacteria_Proteobacteria_Alphaproteobacteria_Rhizobiales_Methylobacteriaceae_Meganema_perideroedes_DSM_15528:0.216755347,(CG18_big_fil_WC_8_21_14_2_50_Rhodobacterales_71_9:0.172252006,(((((Bacteria_Proteobacteria_Alphaproteobacteria_Rhodobacterales_Rhodobacteraceae_Rhodobacter_capsulatus_SB1003:0.076418340,Bacteria_Proteobacteria_Alphaproteobacteria_Rhodobacterales_Rhodobacteraceae_Thioclava_pacifica_DSM_10166:0.060636748)0.754:0.018934575,(Bacteria_Proteobacteria_Alphaproteobacteria_Rhodobacterales_Rhodobacteraceae_Catellibacterium_nectariphilum_DSM_15620:0.080352191,(Bacteria_Proteobacteria_Alphaproteobacteria_Rhodobacterales_Rhodobacteraceae_Pseudorhodobacter_ferrugineus_DSM_5888:0.093992123,((Rhodobacterales_bacterium_RIFCSPHIGHO2_12_FULL_62_75:0.047237022,CG1_02_FULL_Rhodobacterales_66_167:0.091764387)0.861:0.016468678,Rhodobacteraceae_bacterium_GWF1_65_7:0.051732152)0.463:0.018059882)0.990:0.028448273)0.991:0.019316815)0.920:0.011714319,(Bacteria_Proteobacteria_Alphaproteobacteria_Rhodobacterales_Rhodobacteraceae_Defluviimonas_sp._20V17:0.062649769,Bacteria_Proteobacteria_Alphaproteobacteria_Rhodobacterales_Rhodobacteraceae_Haematobacter_missouriensis_CCUG_52307:0.066919612)0.986:0.015378101)0.945:0.012612166,Bacteria_Proteobacteria_Alphaproteobacteria_Rhodobacterales_Rhodobacteraceae_Paracoccus_denitrificans_PD1222_1:0.083619168)0.994:0.030168524,(((Bacteria_Proteobacteria_Alphaproteobacteria_Rhodobacterales_Rhodobacteraceae_Ketogulonigenium_vulgarum_WSH_001:0.080839607,Bacteria_Proteobacteria_Alphaproteobacteria_Rhodobacterales_Rhodobacteraceae_Rubellimicrobium_thermophilum_DSM_16684:0.145653194)0.993:0.030944953,Bacteria_Proteobacteria_Alphaproteobacteria_Rhodobacterales_Rhodobacteraceae_Wenxinia_marina_DSM_24838:0.070209221)0.855:0.019330525,((((((Bacteria_Proteobacteria_Alphaproteobacteria_Rhodobacterales_Rhodobacteraceae_Roseivivax_sp._22II_s10s:0.106270449,(Bacteria_Proteobacteria_Alphaproteobacteria_Rhodobacterales_Rhodobacteraceae_Sagittula_stellata_E_37_unfinished_sequence:0.084634958,(Bacteria_Proteobacteria_Alphaproteobacteria_Rhodobacterales_Rhodobacteraceae_Citreicella_sp._SE45:0.026031465,(Bacteria_Proteobacteria_Alphaproteobacteria_Rhodobacterales_Rhodobacteraceae_Salipiger_mucosus_DSM_16094_scaffold_version:0.060939434,Bacteria_Proteobacteria_Alphaproteobacteria_Rhodobacterales_Rhodobacteraceae_Pelagibaca_bermudensis_HTCC2601:0.039439041)0.740:0.015273431)0.991:0.023526100)0.991:0.023965774)1.000:0.029217465,(Bacteria_Proteobacteria_Alphaproteobacteria_Rhodobacterales_Rhodobacteraceae_Roseovarius_sp._217:0.017951306,CG17_big_fil_post_rev_8_21_14_2_50_Rhodobacteraceae_63_15:0.028520090)1.000:0.057388877)0.999:0.024638962,(((Bacteria_Proteobacteria_Alphaproteobacteria_Rhodobacterales_Rhodobacteraceae_Sedimentitalea_cNanh_4411:0.037188990,(Bacteria_Proteobacteria_Alphaproteobacteria_Rhodobacterales_Rhodobacteraceae_Roseobacter_litoralis_Och_149:0.047032048,(Bacteria_Proteobacteria_Alphaproteobacteria_Rhodobacterales_Rhodobacteraceae_Oceanibulbus_indolifex_HEL_45_unfinished_sequence:0.040051703,Bacteria_Proteobacteria_Alphaproteobacteria_Rhodobacterales_Rhodobacteraceae_Sulfitobacter_sp._NAS_14.1:0.032968772)0.493:0.011554304)1.000:0.028736408)0.994:0.027579497,((Bacteria_Proteobacteria_Alphaproteobacteria_Rhodobacterales_Rhodobacteraceae_Phaeobacter_gallaeciensis_2.10:0.024521662,(Bacteria_Proteobacteria_Alphaproteobacteria_Rhodobacterales_Rhodobacteraceae_cMeth_4145:0.024713642,Bacteria_Proteobacteria_Alphaproteobacteria_Rhodobacterales_Rhodobacteraceae_cArct_4215:0.055315447)0.961:0.017679812)1.000:0.026428221,(Bacteria_Proteobacteria_Alphaproteobacteria_Rhodobacterales_Rhodobacteraceae_Donghicola_xiamenensis_DSM_18339:0.042912270,Bacteria_Proteobacteria_Alphaproteobacteria_Rhodobacterales_Rhodobacteraceae_Silicibacter_pomeroyi_DSS_3:0.050575944)0.660:0.011558525)0.845:0.017635740)0.876:0.014794635,Bacteria_Proteobacteria_Alphaproteobacteria_Rhodobacterales_Rhodobacteraceae_Sediminimonas_qiaohouensis_DSM_21189:0.094572867)0.650:0.010012249)0.816:0.006615728,(((Bacteria_Proteobacteria_Alphaproteobacteria_Rhodobacterales_Rhodobacteraceae_Dinoroseobacter_shibae_DFL_12:0.069531287,Bacteria_Proteobacteria_Alphaproteobacteria_Rhodobacterales_Rhodobacteraceae_Actibacterium_mucosum_KCTC_23349:0.078180932)0.822:0.020746045,(Bacteria_Proteobacteria_Alphaproteobacteria_Rhodobacterales_Rhodobacteraceae_Planktomarina_temperata_RCA23_DSM_22400_RCA23:0.093959973,Bacteria_Proteobacteria_Alphaproteobacteria_Rhodobacterales_Rhodobacteraceae_Jannaschia_sp._CCS1:0.103241338)0.988:0.023923339)0.985:0.015159753,(Bacteria_Proteobacteria_Alphaproteobacteria_Rhodobacterales_Rhodobacteraceae_Maritimibacter_sp._HL_12:0.088969110,(CG17_big_fil_post_rev_8_21_14_2_50_Rhodobacteraceae_65_11:0.080003245,Bacteria_Proteobacteria_Alphaproteobacteria_Rhodobacterales_Rhodobacteraceae_Celeribacter_sp._P73_complete_genome:0.076464349)0.729:0.009913233)0.952:0.008585154)0.787:0.008521054)0.883:0.006968973,((Bacteria_Proteobacteria_Alphaproteobacteria_Rhodobacterales_Rhodobacteraceae_Oceanicola_granulosus_HTCC2516:0.080785428,(Bacteria_Proteobacteria_Alphaproteobacteria_Rhodobacterales_Rhodobacteraceae_Maribius_sp._MOLA_401:0.100497044,Bacteria_Proteobacteria_Alphaproteobacteria_Rhodobacterales_Rhodobacteraceae_Oceaniovalibus_guishaninsula_JLT2003:0.065000416)1.000:0.040102597)0.999:0.024901098,(Bacteria_Proteobacteria_Alphaproteobacteria_Rhodobacterales_Rhodobacteraceae_Nereida_ignava_DSM_16309:0.087409786,(Bacteria_Proteobacteria_Alphaproteobacteria_Rhodobacterales_Rhodobacteraceae_Thalassobacter_arenae_DSM_19593:0.078765864,(Bacteria_Proteobacteria_Alphaproteobacteria_Rhodobacterales_Rhodobacteraceae_Octadecabacter_arcticus_238:0.095494723,Bacteria_Proteobacteria_Alphaproteobacteria_Rhodobacterales_Rhodobacteraceae_Roseobacter_Thalassiobium_sp._R2A62_genomic_scaffold_scf_1112329232034:0.058558522)0.853:0.016951769)0.922:0.018513455)0.669:0.016851809)0.788:0.009895351)0.921:0.020614376,Bacteria_Proteobacteria_Alphaproteobacteria_Rhodobacterales_Rhodobacteraceae_Loktanella_vestfoldensis_SKA53:0.118871753)0.822:0.018235112)1.000:0.034377997)1.000:0.093354487)1.000:0.069235477)1.000:0.086080605,((Bacteria_Proteobacteria_Alphaproteobacteria_Parvularculales_Parvularculaceae_Parvularcula_bermudensis_HTCC2503:0.217728331,Alphaproteobacteria_bacterium_RIFCSPHIGHO2_12_FULL_63_12:0.215576051)1.000:0.093308007,(((Bacteria_Proteobacteria_Alphaproteobacteria_Caulobacterales_Caulobacteraceae_Caulobacter_segnis_ATCC_21756:0.092129970,(Bacteria_Proteobacteria_Alphaproteobacteria_Caulobacterales_Caulobacteraceae_Phenylobacterium_zucineum_HLK1:0.070628384,Phenylobacterium_sp._RIFCSPHIGHO2_01_FULL_70_10:0.054331270)1.000:0.050497339)0.978:0.033776958,(Bacteria_Proteobacteria_Alphaproteobacteria_Caulobacterales_Caulobacteraceae_Asticcacaulis_excentricus_CB_48_1:0.118105969,(Bacteria_Proteobacteria_Alphaproteobacteria_Caulobacterales_Caulobacteraceae_Brevundimonas_subvibrioides_ATCC_15264:0.087749538,Caulobacterales_bacterium_RIFOXYA1_FULL_67_7:0.052330911)1.000:0.088483750)0.999:0.046596705)1.000:0.170087048,((Bacteria_Proteobacteria_Alphaproteobacteria_Rhodobacterales_Hyphomonadaceae_Hirschia_baltica_ATCC_49814:0.190320694,(Bacteria_Proteobacteria_Alphaproteobacteria_Rhodobacterales_Hyphomonadaceae_Hyphomonas_neptunium_ATCC_15444:0.170395079,Bacteria_Proteobacteria_Alphaproteobacteria_Rhodobacterales_Hyphomonadaceae_Henriciella_marina_DSM_19595:0.142264975)1.000:0.120295424)1.000:0.105056485,((Bacteria_Proteobacteria_Alphaproteobacteria_Rhodobacterales_Hyphomonadaceae_Robiginitomaculum_antarcticum_DSM_21748:0.141450298,Bacteria_Proteobacteria_Alphaproteobacteria_Rhodobacterales_Hyphomonadaceae_Hellea_balneolensis_DSM_19091:0.138674312)1.000:0.121082787,((Bacteria_Proteobacteria_Alphaproteobacteria_Caulobacterales_Caulobacteraceae_Woodsholea_maritima_DSM_17123:0.126651516,Bacteria_Proteobacteria_Alphaproteobacteria_Rhodobacterales_Hyphomonadaceae_Oceanicaulis_alexandrii_HTCC2633:0.118372118)1.000:0.054568695,(Bacteria_Proteobacteria_Alphaproteobacteria_Rhodobacterales_Hyphomonadaceae_Maricaulis_maris_MCS10:0.120652048,CG15_BIG_FIL_POST_REV_8_21_14_020_Rhodobacterales_59_13:0.148946259)0.954:0.034977654)1.000:0.055709381)0.962:0.031070174)0.694:0.028530752)0.998:0.048837166)0.999:0.050856577)0.915:0.031767270,((Bacteria_Proteobacteria_Alphaproteobacteria_Rhizobiales_Phyllobacteriaceae_Parvibaculum_lavamentivorans_DS_1:0.183737007,Bacteria_Proteobacteria_Alphaproteobacteria_unclassified_Alphaproteobacteriar_Canditatus_Phaeomarinobacter_ectocarpi_Ec32:0.177347400)1.000:0.049857201,((((Bacteria_Proteobacteria_Alphaproteobacteria_Rhizobiales_Hyphomicrobiaceae_Maritalea_myrionectae_DSM_19524:0.109608410,Bacteria_Proteobacteria_Alphaproteobacteria_Rhizobiales_Hyphomicrobiaceae_Cucumibacter_marinus_DSM_18995:0.081371486)0.999:0.041890253,(Bacteria_Proteobacteria_Alphaproteobacteria_Rhizobiales_Hyphomicrobiaceae_Pelagibacterium_halotolerans_B2:0.111036280,(Bacteria_Proteobacteria_Alphaproteobacteria_Rhizobiales_unclassified_Rhizobiales_Vasilyevaea_enhydra_ATCC_23634:0.101075413,Bacteria_Proteobacteria_Alphaproteobacteria_Rhizobiales_Hyphomicrobiaceae_Devosia_sp._17_2_E_8:0.088752963)1.000:0.082215427)0.914:0.039135272)1.000:0.130189096,(Bacteria_Proteobacteria_Alphaproteobacteria_Rhizobiales_Rhodobiaceae_Afifella_pfennigii_DSM_17143:0.191476622,(((Bacteria_Proteobacteria_Alphaproteobacteria_Rhizobiales_Methylocystaceae_Pleomorphomonas_oryzae_DSM_16300:0.170460003,(Bacteria_Proteobacteria_Alphaproteobacteria_Rhizobiales_Rhizobiaceae_Kaistia_adipata_DSM_17808:0.126410748,Bacteria_Proteobacteria_Alphaproteobacteria_Rhizobiales_unclassified_Rhizobiales_Bauldia_litoralis_ATCC_35022:0.184648121)0.742:0.040006845)0.975:0.031597714,((Bacteria_Proteobacteria_Alphaproteobacteria_Rhizobiales_Hyphomicrobiaceae_Prosthecomicrobium_hirschii_ATCC_27832:0.165986749,(Bacteria_Proteobacteria_Alphaproteobacteria_Rhizobiales_Methylocystaceae_Methylopila_sp._M107:0.193000135,((((Bacteria_Proteobacteria_Alphaproteobacteria_Rhizobiales_Beijerinckiaceae_Methyloferula_stellata_AR4:0.057585119,((Bacteria_Proteobacteria_Alphaproteobacteria_Rhizobiales_Beijerinckiaceae_Methylocella_silvestris_BL2:0.059341616,Bacteria_Proteobacteria_Alphaproteobacteria_Rhizobiales_Beijerinckiaceae_Methylocapsa_acidiphila_B2:0.043503366)1.000:0.034168881,Bacteria_Proteobacteria_Alphaproteobacteria_Rhizobiales_Beijerinckiaceae_Beijerinckia_indica_subsp._indica_ATCC_9039:0.063808399)0.785:0.020292831)1.000:0.033664792,(Bacteria_Proteobacteria_Alphaproteobacteria_Rhizobiales_Methylocystaceae_Methylocystis_sp._SC2:0.081991797,Bacteria_Proteobacteria_Alphaproteobacteria_Rhizobiales_Methylocystaceae_Methylosinus_sp._PW1:0.072398154)1.000:0.065573562)1.000:0.066303347,(Bacteria_Proteobacteria_Alphaproteobacteria_Rhizobiales_Beijerinckiaceae_Chelatococcus_sp._GW1:0.085501679,((((CG08_land_8_20_14_0_20_Methylobacterium_71_15:0.034963839,Bacteria_Proteobacteria_Alphaproteobacteria_Rhizobiales_Methylobacteriaceae_Methylobacterium_extorquens_PA1:0.048366944)1.000:0.089072065,Bacteria_Proteobacteria_Alphaproteobacteria_Rhizobiales_Bradyrhizobiaceae_Salinarimonas_rosea_DSM_21201:0.127329449)0.509:0.028090150,Bacteria_Proteobacteria_Alphaproteobacteria_Rhizobiales_Methylobacteriaceae_Microvirga_sp._WSM3557:0.062585743)0.981:0.029951448,Bacteria_Proteobacteria_Alphaproteobacteria_Rhizobiales_Bradyrhizobiaceae_Bosea_sp._UNC402CLCol:0.130648454)0.842:0.027903211)0.999:0.034207653)0.971:0.032492544,(((Bacteria_Proteobacteria_Alphaproteobacteria_Rhizobiales_Xanthobacteraceae_Ancylobacter_sp._FA202:0.036667328,Bacteria_Proteobacteria_Alphaproteobacteria_Rhizobiales_Xanthobacteraceae_Starkeya_novella_DSM_506:0.030740977)1.000:0.069039446,(Bacteria_Proteobacteria_Alphaproteobacteria_Rhizobiales_Xanthobacteraceae_Azorhizobium_caulinodans_ORS_571:0.055280326,Bacteria_Proteobacteria_Alphaproteobacteria_Rhizobiales_Xanthobacteraceae_Xanthobacter_autotrophicus_Py2:0.063028546)1.000:0.040375189)1.000:0.062247368,(Bacteria_Proteobacteria_Alphaproteobacteria_Rhodobacterales_Rhodobacteraceae_Rhodovulum_sp._PH10:0.128206841,((Bacteria_Proteobacteria_Alphaproteobacteria_Rhizobiales_Bradyrhizobiaceae_Afipia_sp._OHSU_I_C6:0.042458305,Bacteria_Proteobacteria_Alphaproteobacteria_Rhizobiales_Bradyrhizobiaceae_Oligotropha_carboxidovorans_OM5:0.052877065)0.622:0.017325921,(Bacteria_Proteobacteria_Alphaproteobacteria_Rhizobiales_Bradyrhizobiaceae_Nitrobacter_hamburgensis_X14:0.047907016,(Bacteria_Proteobacteria_Alphaproteobacteria_Rhizobiales_Bradyrhizobiaceae_Rhodopseudomonas_palustris_BisB18:0.050339683,Bacteria_Proteobacteria_Alphaproteobacteria_Rhizobiales_Bradyrhizobiaceae_Bradyrhizobium_japonicum_SEMIA_5079:0.067882417)0.464:0.011769200)0.998:0.025680182)1.000:0.105391407)1.000:0.066049696)0.968:0.026599878)0.772:0.025857403)0.979:0.036593839)0.943:0.028439902,((((Bacteria_Proteobacteria_Alphaproteobacteria_Rhizobiales_Phyllobacteriaceae_Hoeflea_phototrophica_DFL_43:0.090310045,(Bacteria_Proteobacteria_Alphaproteobacteria_Rhizobiales_Aurantimonadaceae_Martelella_mediterranea_DSM_17316:0.107490626,((Bacteria_Proteobacteria_Alphaproteobacteria_Rhizobiales_Rhizobiaceae_Shinella_zoogleoides_DD12_SHLA:0.050023150,(Bacteria_Proteobacteria_Alphaproteobacteria_Rhizobiales_Rhizobiaceae_SinorhizobiumEnsifer_group_Ensifer_meliloti_GR4:0.024455916,Bacteria_Proteobacteria_Alphaproteobacteria_Rhizobiales_Rhizobiaceae_SinorhizobiumEnsifer_group_Ensifer_adhaerens_OV14:0.022194545)0.996:0.017133937)0.933:0.011789978,(Bacteria_Proteobacteria_Alphaproteobacteria_Rhizobiales_Rhizobiaceae_RhizobiumAgrobacterium_group_Agrobacterium_sp._H13_3:0.048064797,(Bacteria_Proteobacteria_Alphaproteobacteria_Rhizobiales_Rhizobiaceae_RhizobiumAgrobacterium_group_Rhizobium_leguminosarum_bv._trifolii_CB782:0.054270193,Bacteria_Proteobacteria_Alphaproteobacteria_Rhizobiales_Rhizobiaceae_Neorhizobium_galegae_bv._orientalis_HAMBI_540:0.051057281)0.908:0.014617156)0.920:0.011136853)0.999:0.027123367)0.510:0.020035188)0.999:0.040409786,Bacteria_Proteobacteria_Alphaproteobacteria_Rhodobacterales_Rhodobacteraceae_Ahrensia_sp._13_GOM_1096m:0.189147965)0.702:0.029829744,(((Bacteria_Proteobacteria_Alphaproteobacteria_Rhizobiales_Phyllobacteriaceae_Chelativorans_sp._BNC1:0.075861620,Bacteria_Proteobacteria_Alphaproteobacteria_Rhizobiales_Phyllobacteriaceae_Nitratireductor_aquibiodomus_JCM_21793:0.062838748)1.000:0.037895939,((Bacteria_Proteobacteria_Alphaproteobacteria_Rhizobiales_Phyllobacteriaceae_Pseudaminobacter_salicylatoxidans_KCT001:0.047076518,(Bacteria_Proteobacteria_Alphaproteobacteria_Rhizobiales_Phyllobacteriaceae_Mesorhizobium_australicum_WSM2073:0.056960882,Bacteria_Proteobacteria_Alphaproteobacteria_Rhizobiales_Phyllobacteriaceae_Aquamicrobium_defluvii_W13Z1:0.061528459)0.998:0.030484064)0.959:0.020650831,(Bacteria_Proteobacteria_Alphaproteobacteria_Rhizobiales_Phyllobacteriaceae_Aminobacter_sp._J41:0.069685308,Bacteria_Proteobacteria_Alphaproteobacteria_Rhizobiales_Phyllobacteriaceae_Aliihoeflea_sp._2WW:0.075703005)0.513:0.020246164)0.996:0.025224334)1.000:0.038477147,(Bacteria_Proteobacteria_Alphaproteobacteria_Rhizobiales_Bartonellaceae_Bartonella_clarridgeiae_73:0.152077562,(Bacteria_Proteobacteria_Alphaproteobacteria_Rhizobiales_Phyllobacteriaceae_Phyllobacterium_sp._YR531:0.067122092,(Bacteria_Proteobacteria_Alphaproteobacteria_Rhizobiales_Brucellaceae_Pseudochrobactrum_sp._AO18b:0.059415975,(Bacteria_Proteobacteria_Alphaproteobacteria_Rhizobiales_Brucellaceae_Brucella_abortus_A13334:0.015557048,Bacteria_Proteobacteria_Alphaproteobacteria_Rhizobiales_Brucellaceae_Ochrobactrum_anthropi_ATCC_49188_1:0.013760350)1.000:0.036512924)0.975:0.021517392)0.223:0.014386355)1.000:0.030393968)0.987:0.020694468)0.998:0.026666677,(Bacteria_Proteobacteria_Alphaproteobacteria_Rhizobiales_Aurantimonadaceae_Aurantimonas_ureilytica_DSM_18598:0.084238062,(Bacteria_Proteobacteria_Alphaproteobacteria_Rhizobiales_Aurantimonadaceae_Aurantimonas_manganoxydans_SI85_9A1:0.065519090,Bacteria_Proteobacteria_Alphaproteobacteria_Rhizobiales_Aurantimonadaceae_Fulvimarina_pelagi_HTCC2506_unfinished_sequence:0.109428731)1.000:0.034776327)1.000:0.049718705)1.000:0.078028774)0.297:0.017291746)0.951:0.018514038,((Bacteria_Proteobacteria_Alphaproteobacteria_Rhodobacterales_Rhodobacteraceae_Stappia_stellulata_DSM_5886:0.110654530,((Bacteria_Proteobacteria_Alphaproteobacteria_Rhodobacterales_Rhodobacteraceae_Pseudovibrio_sp._FO_BEG1:0.062460563,Bacteria_Proteobacteria_Alphaproteobacteria_Rhodobacterales_Rhodobacteraceae_Nesiotobacter_exalbescens_DSM_16456:0.052388208)1.000:0.061863669,(Bacteria_Proteobacteria_Alphaproteobacteria_Rhodobacterales_Rhodobacteraceae_Pannonibacter_phragmitetus_DSM_14782:0.054534659,(Bacteria_Proteobacteria_Alphaproteobacteria_Rhodobacterales_Rhodobacteraceae_Labrenzia_alexandrii_DFL_11:0.051785947,Bacteria_Proteobacteria_Alphaproteobacteria_Rhodobacterales_Rhodobacteraceae_Roseibium_sp._TrichSKD4_genomic_scaffold_scf_1119120597021:0.055490339)1.000:0.033014071)0.998:0.034402449)0.960:0.029717019)1.000:0.066617106,(Bacteria_Proteobacteria_Alphaproteobacteria_Rhizobiales_Rhodobiaceae_Lutibaculum_baratangense_AMV1:0.159564152,Bacteria_Proteobacteria_Alphaproteobacteria_Rhizobiales_unclassified_Rhizobiales_Amorphus_coralli_DSM_19760:0.155042123)0.739:0.043559627)0.957:0.018091845)0.905:0.018576448)0.129:0.023603660)0.914:0.029887422,((Alphaproteobacteria_bacterium_RBG_16_64_48:0.192107126,(Bacteria_Proteobacteria_Alphaproteobacteria_Rhizobiales_Hyphomicrobiaceae_Rhodomicrobium_vannielii_ATCC_17100:0.178313393,Bacteria_Proteobacteria_Alphaproteobacteria_Rhizobiales_Hyphomicrobiaceae_Hyphomicrobium_nitrativorans_NL23:0.219819481)0.244:0.037834791)0.982:0.044623909,Bacteria_Proteobacteria_Alphaproteobacteria_unclassified_Alphaproteobacteria_Thermopetrobacter_sp._TC1:0.246251082)0.738:0.030590938)0.945:0.018957386)0.905:0.028384681)0.999:0.053864554)0.997:0.044289102)0.205:0.020504908,Bacteria_Proteobacteria_Alphaproteobacteria_unclassified_Alphaproteobacteria_Geminicoccus_roseus_DSM_18922:0.371219188)0.000:0.024741365)0.756:0.025603616)0.000:0.017638945,((Alphaproteobacteria_bacterium_RIFOXYD12_FULL_60_8:0.222758155,(Bacteria_Proteobacteria_Alphaproteobacteria_Rhodospirillales_Rhodospirillaceae_Novispirillum_itersonii_ATCC_12639:0.144782674,(Bacteria_Proteobacteria_Alphaproteobacteria_Rhodospirillales_Rhodospirillaceae_Caenispirillum_salinarum_AK4:0.147570872,Bacteria_Proteobacteria_Alphaproteobacteria_Rhodospirillales_Rhodospirillaceae_Rhodospirillum_rubrum_S1_ATCC_11170:0.162433438)0.577:0.034138188)1.000:0.050529613)0.999:0.052815322,(((Rhodospirillales_bacterium_RIFCSPLOWO2_01_FULL_65_14:0.212645373,CG15_BIG_FIL_POST_REV_8_21_14_020_Rhodospirillales_66_15:0.175669606)0.952:0.048484687,(Rhodospirillales_bacterium_RIFCSPLOWO2_12_FULL_58_28:0.197653194,Rhodospirillales_bacterium_RIFCSPLOWO2_12_FULL_67_15:0.241817587)0.758:0.034977289)1.000:0.062493845,(Bacteria_Proteobacteria_Alphaproteobacteria_Rhizobiales_Methylocystaceae_Terasakiella_pusilla_DSM_6293:0.196495044,Bacteria_Proteobacteria_Alphaproteobacteria_Rhodospirillales_Rhodospirillaceae_Thalassospira_profundimaris_WP0211:0.214791836)0.833:0.052088251)0.858:0.025447535)0.990:0.029364479)0.489:0.023878671,(((Bacteria_Proteobacteria_Alphaproteobacteria_Rhodospirillales_Rhodospirillaceae_Dongia_sp._URHE0060:0.209119269,Bacteria_Proteobacteria_Alphaproteobacteria_Rhodospirillales_Rhodospirillaceae_Magnetospirillum_magneticum_AMB_1:0.166623405)0.947:0.031774165,((Bacteria_Proteobacteria_Alphaproteobacteria_Rhodospirillales_Rhodospirillaceae_Inquilinus_limosus_DSM_16000:0.178181563,(Bacteria_Proteobacteria_Alphaproteobacteria_Rhodospirillales_Rhodospirillaceae_Skermanella_stibiiresistens_SB22:0.096397224,(Bacteria_Proteobacteria_Alphaproteobacteria_Rhodospirillales_Rhodospirillaceae_Azospirillum_irakense_DSM_11586:0.111788717,Bacteria_Proteobacteria_Alphaproteobacteria_Rhodospirillales_Rhodospirillaceae_Azospirillum_amazonense_CBAmc:0.131177127)1.000:0.046707932)1.000:0.060772533)0.996:0.037284889,(Alphaproteobacteria_bacterium_GWF2_58_20:0.279970024,((Alphaproteobacteria_bacterium_RIFCSPHIGHO2_02_FULL_46_13:0.115798392,CG1_02_FULL_Alphaproteobacteria_46_17:0.098848395)1.000:0.186587248,(Bacteria_Proteobacteria_Alphaproteobacteria_unclassified_Alphaproteobacteria_Micavibrio_aeruginosavorus_ARL_13:0.180257824,CG_4_9_14_3_um_filter_150_Alphaproteobacteria_47_13:0.253015156)0.984:0.061144452)1.000:0.120574462)0.999:0.059397429)0.834:0.018429738)0.987:0.032301400,(Bacteria_Proteobacteria_Alphaproteobacteria_Rhodospirillales_unclassified_Rhodospirillales_Reyranella_Reyranella_massiliensis_521_DSM_23428:0.255258299,(Bacteria_Proteobacteria_Alphaproteobacteria_Rhodospirillales_unclassified_Rhodospirillales_Elioraea_tepidiphila_DSM_17972:0.131672965,(((Bacteria_Proteobacteria_Alphaproteobacteria_Rhodospirillales_Acetobacteraceae_Acidocella_facilis_ATCC_35904:0.115211050,Bacteria_Proteobacteria_Alphaproteobacteria_Rhodospirillales_Acetobacteraceae_Acidiphilium_multivorum_AIU301:0.125833152)1.000:0.051391125,(Bacteria_Proteobacteria_Alphaproteobacteria_Rhodospirillales_Acetobacteraceae_Granulibacter_bethesdensis_CGDNIH1:0.105996759,(Bacteria_Proteobacteria_Alphaproteobacteria_Rhodospirillales_Acetobacteraceae_Commensalibacter_sp._MX_MONARCH01:0.138505035,(((Bacteria_Proteobacteria_Alphaproteobacteria_Rhodospirillales_Acetobacteraceae_Asaia_platycodi_JCM_25414:0.071256831,Bacteria_Proteobacteria_Alphaproteobacteria_Rhodospirillales_Acetobacteraceae_Kozakia_baliensis_SR_745:0.022895749)0.988:0.020179921,(Bacteria_Proteobacteria_Alphaproteobacteria_Rhodospirillales_Acetobacteraceae_Gluconobacter_oxydans_621H:0.035725733,Bacteria_Proteobacteria_Alphaproteobacteria_Rhodospirillales_Acetobacteraceae_Saccharibacter_floricola_DSM_15669:0.093083577)1.000:0.030431183)1.000:0.056246189,(Bacteria_Proteobacteria_Alphaproteobacteria_Rhodospirillales_Acetobacteraceae_Acetobacter_pasteurianus_386B:0.087673618,(Bacteria_Proteobacteria_Alphaproteobacteria_Rhodospirillales_Acetobacteraceae_Gluconacetobacter_diazotrophicus_PAl_5:0.048843913,Bacteria_Proteobacteria_Alphaproteobacteria_Rhodospirillales_Acetobacteraceae_Gluconacetobacter_xylinus_NBRC_3288:0.051507718)0.999:0.028139491)0.577:0.016398243)0.826:0.021026240)1.000:0.049920756)0.997:0.035442099)1.000:0.047924378,(Bacteria_Proteobacteria_Alphaproteobacteria_Rhodospirillales_Acetobacteraceae_Rubritepida_flocculans_DSM_14296:0.104022077,(Bacteria_Proteobacteria_Alphaproteobacteria_Rhodospirillales_Acetobacteraceae_Roseomonas_mucosa_ATCC_BAA_692:0.116531112,Bacteria_Proteobacteria_Alphaproteobacteria_Rhodospirillales_Acetobacteraceae_Belnapia_moabensis_DSM_16746:0.087221564)0.928:0.032899977)1.000:0.061403974)0.992:0.045327743)1.000:0.130728482)0.999:0.050685973)0.931:0.025711334)0.995:0.051843577)0.304:0.049188719,(CG_4_10_14_0_8_um_filter_cor_Alphaproteobacteria_37_21:0.414152741,Bacteria_Proteobacteria_Alphaproteobacteria_Rickettsiales_Rickettsiales_genera_incertae_sedis_Candidatus_Odyssella_thessalonicensis_L13:0.255633053)1.000:0.177677762)0.248:0.036682019)0.000:0.025252261)0.948:0.058305324,Bacteria_Proteobacteria_Alphaproteobacteria_unclassified_Alphaproteobacteria_SAR11_cluster_Candidatus_Pelagibacter_sp._IMCC9063:0.742192237)0.987:0.074552409,CG_4_10_14_0_8_um_filter_cor_Alphaproteobacteria_53_9:0.512749989)1.000:0.098679139,((Bacteria_Proteobacteria_Zetaproteobacteria_zeta_proteobacterium_SCGC_AC_673_M07:0.271605185,((Bacteria_Proteobacteria_Zetaproteobacteria_zeta_proteobacterium_SCGC_AC_673_C02:0.103189014,(CG1_02_FULL_Zetaproteobacteria_59_1487:0.053825941,CG1_02_FULL_Zetaproteobacteria_55_237:0.036523514)1.000:0.105199725)1.000:0.069380862,((Bacteria_Proteobacteria_Zetaproteobacteria_Zetaproteobacteria_bacterium_TAG_1:0.061648825,CG1_02_SUB10_Zetaproteobacteria_46_191:0.091207026)1.000:0.125703062,(((Bacteria_Proteobacteria_Zetaproteobacteria_Mariprofundales_Mariprofundaceae_Mariprofundus_sp._EKF_M39:0.092958395,(CG1_02_FULL_Zetaproteobacteria_53_45:0.015068055,CG_4_9_14_3_um_filter_150_Zetaproteobacteria_53_7:0.024353376)1.000:0.064100440)0.281:0.021774549,((Bacteria_Proteobacteria_Zetaproteobacteria_Mariprofundales_Mariprofundaceae_Mariprofundus_ferrooxydans_M34:0.028350173,CG12_big_fil_rev_8_21_14_0_65_Zetaproteobacteria_54_13:0.056257975)1.000:0.062742789,(Bacteria_Proteobacteria_Zetaproteobacteria_zeta_proteobacterium_SCGC_AB_133_G06:0.058377309,Bacteria_Proteobacteria_Zetaproteobacteria_zeta_proteobacterium_SCGC_AB_137_J06:0.083826109)0.956:0.027435893)0.908:0.018533140)1.000:0.077525356,((Bacteria_Proteobacteria_Zetaproteobacteria_zeta_proteobacterium_SCGC_AB_133_C04:0.036385807,Bacteria_Proteobacteria_Zetaproteobacteria_zeta_proteobacterium_SCGC_AB_137_I08:0.026871897)1.000:0.090488547,(CG_4_9_14_3_um_filter_150_Zetaproteobacteria_49_83:0.152235969,(Bacteria_Proteobacteria_Zetaproteobacteria_zeta_proteobacterium_SCGC_AB_137_C09:0.001896539,Bacteria_Proteobacteria_Zetaproteobacteria_zeta_proteobacterium_SCGC_AB_137_L23:0.003105766)1.000:0.176872453)0.868:0.030010107)1.000:0.036408344)0.661:0.030864269)1.000:0.056644963)0.990:0.057242428)1.000:0.351949593,(CG1_02_FULL_Alphaproteobacteria_64_396:0.378295946,Bacteria_Proteobacteria_Alphaproteobacteria_Magnetococcales_Magnetococcaceae_Magnetococcus_sp._MC_1:0.373751851)0.000:0.066652192)0.533:0.047649956)0.993:0.048849085)1.000:0.094824997,((Candidatus_Lambdaproteobacteria_bacterium_RIFOXYD2_FULL_50_16:0.150612579,Candidatus_Lambdaproteobacteria_bacterium_RIFOXYD1_FULL_56_27:0.178103317)1.000:0.466122469,((Bacteria_Proteobacteria_deltaepsilon_subdivisions_Epsilonproteobacteria_Nautiliales_Nautiliaceae_Caminibacter_mediatlanticus_TB_2_unfinished_sequence:0.046286825,(Bacteria_Proteobacteria_deltaepsilon_subdivisions_Epsilonproteobacteria_Nautiliales_Nautiliaceae_Lebetimonas_sp._JS032:0.077353186,Bacteria_Proteobacteria_deltaepsilon_subdivisions_Epsilonproteobacteria_Nautiliales_Nautiliaceae_Nautilia_profundicola_AmH:0.041590931)0.929:0.032117546)1.000:0.214311654,(Bacteria_Proteobacteria_deltaepsilon_subdivisions_Epsilonproteobacteria_unclassified_Epsilonproteobacteria_Nitratiruptor_sp._SB155_2:0.142865836,(((Bacteria_Proteobacteria_deltaepsilon_subdivisions_Epsilonproteobacteria_Campylobacterales_Campylobacteraceae_Campylobacter_jejuni_jejuni_NCTC_11168:0.197957037,Bacteria_Proteobacteria_deltaepsilon_subdivisions_Epsilonproteobacteria_Campylobacterales_Campylobacteraceae_Sulfurospirillum_barnesii_SES_3:0.175010610)1.000:0.076745889,(Bacteria_Proteobacteria_deltaepsilon_subdivisions_Epsilonproteobacteria_unclassified_Epsilonproteobacteria_Sulfurovum_sp._NBC37_1:0.250178516,((Bacteria_Proteobacteria_deltaepsilon_subdivisions_Epsilonproteobacteria_Campylobacterales_Helicobacteraceae_Thiovulum_sp._ES:0.286120680,(Bacteria_Proteobacteria_deltaepsilon_subdivisions_Epsilonproteobacteria_Campylobacterales_Helicobacteraceae_Sulfuricurvum_sp._RIFRC_1:0.155313020,(Bacteria_Proteobacteria_deltaepsilon_subdivisions_Epsilonproteobacteria_Campylobacterales_Helicobacteraceae_Sulfurimonas_denitrificans_DSM_1251:0.061352751,(Sulfurimonas_sp._GWF2_37_8:0.052930952,(CG2_30_FULL_Sulfurimonas_36_10:0.051663206,CG07_land_8_20_14_0_80_Sulfurimonas_36_56:0.020484497)1.000:0.051057735)0.802:0.024896436)1.000:0.121385063)1.000:0.098420133)0.991:0.052350599,Bacteria_Proteobacteria_deltaepsilon_subdivisions_Epsilonproteobacteria_Campylobacterales_Campylobacteraceae_Arcobacter_nitrofigilis_DSM_7299:0.263231649)0.298:0.032146028)0.952:0.037871816)0.500:0.028654406,(Bacteria_Proteobacteria_deltaepsilon_subdivisions_Epsilonproteobacteria_Campylobacterales_Helicobacteraceae_Helicobacter_cetorum_MIT_99_5656:0.262059470,Bacteria_Proteobacteria_deltaepsilon_subdivisions_Epsilonproteobacteria_Campylobacterales_Helicobacteraceae_Wolinella_succinogenes_DSM_1740:0.122533556)1.000:0.125155693)0.997:0.057344842)0.994:0.072910395)1.000:0.451901009)0.898:0.066860575)0.986:0.041832669,(((Bacteria_Chrysiogenetes_Chrysiogenetes_Chrysiogenales_Chrysiogenaceae_Chrysiogenes_arsenatis_DSM_11915:0.178772776,Bacteria_Chrysiogenetes_Chrysiogenetes_Chrysiogenales_Chrysiogenaceae_Desulfurispirillum_indicum_S5:0.153736824)1.000:0.194964861,Actinobacteria_bacterium_GWC2_53_9:0.290504408)0.747:0.078779875,((Bacteria_Deferribacteres_Deferribacteres_Deferribacterales_Deferribacteraceae_Calditerrivibrio_nitroreducens_DSM_19672:0.224554888,(Bacteria_Deferribacteres_Deferribacteres_Deferribacterales_Deferribacteraceae_Flexistipes_sinusarabici_MAS10_DSM_4947:0.262895395,Bacteria_Deferribacteres_Deferribacteres_Deferribacterales_Deferribacteraceae_Deferribacter_desulfuricans_SSM1:0.148244204)0.794:0.041853626)0.899:0.036507859,(Bacteria_Deferribacteres_Deferribacteres_Deferribacterales_Deferribacteraceae_Mucispirillum_schaedleri_ASF457:0.285181297,(Bacteria_Deferribacteres_Deferribacteres_Deferribacterales_Deferribacteraceae_Geovibrio_thiophilus_L21_Ace_BES:0.184197384,(Bacteria_Deferribacteres_Deferribacteres_Deferribacterales_Selenovibrio_woodruffii_S4:0.126403387,Bacteria_Deferribacteres_Deferribacteres_Deferribacterales_Deferribacteraceae_Denitrovibrio_acetiphilus_DSM_12809:0.083509959)1.000:0.112423139)0.999:0.066364249)0.845:0.038967177)1.000:0.221814399)1.000:0.095227738)0.828:0.033519106,(((Bacteria_CP_TM6_GWF2_TM6_28_16:0.330032957,(Bacteria_CP_TM6_GWF2_TM6_38_10:0.259958835,(Bacteria_CP_TM6_GWF2_TM6_37_49:0.224721681,Bacteria_CP_TM6_GWF2_TM6_36_6_partial:0.190518347)1.000:0.105660621)1.000:0.122777915)1.000:0.167034783,(Bacteria_TM6_RIFCSPHIGHO2_12_FULL_TM6_38_8:0.544570744,((Bacteria_TM6_RIFCSPHIGHO2_12_FULL_TM6_32_22:0.365871664,Bacteria_TM6_RIFCSPHIGHO2_12_FULL_TM6_36_22:0.403475452)0.973:0.089229694,((Bacteria_CP_TM6_GWF2_TM6_32_72:0.362296105,(Bacteria_TM6_bacterium_JCVI_TM6SC1:0.358576871,Bacteria_CP_TM6_GWF2_TM6_30_66:0.362001713)0.955:0.066070748)0.589:0.046615874,(Bacteria_CP_TM6_GWE2_TM6_41_16:0.392813714,(Bacteria_CP_TM6_GWF2_TM6_43_17_partial:0.283689034,(Bacteria_CP_TM6_GWE2_TM6_42_60:0.217409880,Bacteria_CP_TM6_gwf2_TM6_43_87:0.168996812)1.000:0.082965186)1.000:0.192539765)1.000:0.097606467)0.350:0.046443598)0.276:0.042293397)0.977:0.080906707)1.000:0.496437640,(Bacteria_Proteobacteria_deltaepsilon_subdivisions_Deltaproteobacteria_Desulfurellales_Desulfurellaceae_Desulfurella_acetivorans_A63_DSM_5264:0.327772319,Bacteria_Proteobacteria_deltaepsilon_subdivisions_Deltaproteobacteria_Desulfurellales_Desulfurellaceae_Hippea_maritima_MH2_DSM_10411:0.224005897)1.000:0.309958369)0.995:0.084606864)0.885:0.032478364)1.000:0.061067144,(((((CG11_big_fil_rev_8_21_14_0_20_Deltaproteobacteria_45_16:0.633762496,Candidatus_Riflebacteria_bacterium_RBG_13_59_9:0.782447370)0.997:0.144955581,(Candidatus_Lindowbacteria_bacterium_RIFCSPLOWO2_12_FULL_62_27:0.774777210,(((Bacteria_Deinococcus_Thermus_Deinococci_Thermales_Thermaceae_Marinithermus_hydrothermalis_T1_DSM_14884:0.074662190,Bacteria_Deinococcus_Thermus_Deinococci_Thermales_Thermaceae_Oceanithermus_profundus_DSM_14977:0.161039001)0.580:0.046429238,(Bacteria_Deinococcus_Thermus_Deinococci_Thermales_Thermaceae_Thermus_oshimai_JL_2:0.123503890,Bacteria_Deinococcus_Thermus_Deinococci_Thermales_Thermaceae_Meiothermus_ruber_DSM_1279:0.217940116)0.470:0.027752363)1.000:0.122324235,(Bacteria_Deinococcus_Thermus_Deinococci_Deinococcales_Deinococcaceae_Deinococcus_geothermalis_DSM_11300:0.229677913,Bacteria_Deinococcus_Thermus_Deinococci_Deinococcales_Trueperaceae_Truepera_radiovictrix_DSM_17093:0.320673432)0.995:0.072992607)1.000:0.219702308)0.520:0.077264218)0.690:0.055399014,(((Bacteria_Aquificae_Aquificae_Aquificales_Desulfurobacteriaceae_Desulfurobacterium_thermolithotrophum_DSM_11699:0.062983181,Bacteria_Aquificae_Aquificae_Aquificales_Desulfurobacteriaceae_Thermovibrio_ammonificans_HB_1:0.048598483)1.000:0.251195349,((Bacteria_Aquificae_Aquificae_Aquificales_Hydrogenothermaceae_Persephonella_marina_EX_H1:0.132422210,Bacteria_Aquificae_Aquificae_Aquificales_Hydrogenothermaceae_Sulfurihydrogenibium_azorense_Az_Fu1:0.144616988)1.000:0.169203934,(Bacteria_Aquificae_Aquificae_Aquificales_Aquificaceae_Aquifex_aeolicus_VF5:0.233019400,(Bacteria_Aquificae_Aquificae_Aquificales_Aquificaceae_Hydrogenobaculum_sp._HO_Finished_QAed:0.347980924,(Bacteria_Aquificae_Aquificae_Aquificales_Aquificaceae_Hydrogenobacter_thermophilus_TK_6:0.162581227,Bacteria_Aquificae_Aquificae_Aquificales_Aquificaceae_Thermocrinis_albus_DSM_14484:0.104242152)0.960:0.047823727)0.943:0.052477090)1.000:0.194779649)1.000:0.175592244)1.000:0.151639031,((Bacteria_Thermotogae_Thermotogae_Thermotogales_unclassified_Thermotogales_Laodecianella_thermoacidophila_DSM_25116:0.389279392,(((Bacteria_Thermotogae_Thermotogae_Thermotogales_Thermotogaceae_Fervidobacterium_nodosum_Rt17_B1:0.175630908,Bacteria_Thermotogae_Thermotogae_Thermotogales_Thermotogaceae_Thermosipho_africanus_TCF52B:0.135915004)1.000:0.073806582,(Bacteria_Thermotogae_Thermotogae_Thermotogales_Thermotogaceae_Thermotoga_thermarum_LA3_DSM_5069:0.220864998,Bacteria_Thermotogae_Thermotogae_Thermotogales_Thermotogaceae_Thermotoga_maritima_MSB8:0.137791400)0.785:0.040410526)1.000:0.063184887,((Bacteria_Thermotogae_Thermotogae_Thermotogales_Thermotogaceae_Kosmotoga_olearia_TBF_19.5.1:0.072997884,Bacteria_Thermotogae_Thermotogae_Thermotogales_Thermotogales_sp._mesG1.Ag.4.2:0.214954337)1.000:0.142105136,(Bacteria_Thermotogae_Thermotogae_Thermotogales_Thermotogaceae_Marinitoga_piezophila_KA3:0.161145651,Bacteria_Thermotogae_Thermotogae_Thermotogales_Thermotogaceae_Petrotoga_mobilis_SJ95:0.290302046)1.000:0.111695169)0.907:0.036253421)0.999:0.073829458)1.000:0.167172750,((Bacteria_Dictyoglomi_Dictyoglomia_Dictyoglomales_Dictyoglomaceae_Dictyoglomus_thermophilum_H_6_12:0.022578181,Bacteria_Dictyoglomi_Dictyoglomia_Dictyoglomales_Dictyoglomaceae_Dictyoglomus_turgidum_DSM_6724:0.025158713)1.000:0.336162016,(Bacteria_Caldiserica_Caldisericia_Caldisericales_Caldisericaceae_Caldisericum_exile_AZM16c01_NBRC_104410:0.167151264,CG2_30_FULL_Caldiserica_36_11:0.255289936)1.000:0.410614882)0.997:0.095301958)0.657:0.043918112)0.806:0.050116808)0.988:0.036115549,((Bacteria_Synergistetes_Synergistia_Synergistales_Synergistaceae_Anaerobaculum_mobile_NGA_DSM_13181:0.249095619,(Bacteria_Synergistetes_Synergistia_Synergistales_Synergistaceae_Thermovirga_lienii_Cas60314_DSM_17291:0.177086740,(((Bacteria_Synergistetes_Synergistetes_sp._SGP1_draft_genome.:0.247099080,Bacteria_Synergistetes_Synergistia_Synergistales_Synergistaceae_Aminobacterium_colombiense_DSM_12261:0.166009053)0.996:0.066056404,(Bacteria_Synergistetes_Synergistia_Synergistales_Synergistaceae_Dethiosulfovibrio_peptidovorans_SEBR_4207_DSM_11002:0.169660603,(Bacteria_Synergistetes_Synergistia_Synergistales_Synergistaceae_Jonquetella_anthropi_E3_33_E1:0.217603061,Bacteria_Synergistetes_Synergistia_Synergistales_Synergistaceae_Pyramidobacter_piscolens_W5455_contig00040:0.150012191)1.000:0.117739424)1.000:0.088008702)1.000:0.059996990,(Bacteria_Synergistetes_Synergistia_Synergistales_Synergistaceae_Aminiphilus_circumscriptus_DSM_16581:0.225973899,(Bacteria_Synergistetes_Synergistia_Synergistales_Synergistaceae_Cloacibacillus_evryensis_158_DSM_19522:0.198287687,(Bacteria_Synergistetes_Synergistia_Synergistales_Synergistaceae_Aminomonas_paucivorans_GLU_3_DSM_12260:0.101866225,Bacteria_Synergistetes_Synergistia_Synergistales_Synergistaceae_Thermanaerovibrio_acidaminovorans_DSM_6589:0.091621035)0.965:0.050617355)1.000:0.084442994)0.999:0.047655250)0.110:0.020199470)0.861:0.042742475)1.000:0.247260690,(Candidatus_Wallbacteria_bacterium_GWC2_49_35:0.557362645,(Armatimonadetes_bacterium_RBG_16_58_9:0.455305342,(CG2_30_FULL_Riflebacteria_54_10:0.238460803,(Bacteria_CP_ACD39_BJP_IG2102_CP_ACD39_51_10:0.036569694,(Bacteria_CP_ACD39_BJP_IG2103_ACD39_50_23:0.021224201,(Bacteria_ACD39_GWC2_ACD39_50_8:0.016718234,Candidatus_Riflebacteria_bacterium_GWC2_50_8:0.000694533)0.997:0.030541000)0.999:0.036173709)1.000:0.186339151)1.000:0.389988219)0.539:0.059519683)0.987:0.067452879)0.830:0.035713174)0.132:0.026212666,(((Bacteria_CP_OP9_candidate_division_OP9_bacterium_JGI_0000059_I14_TAbiofilm_001_167:0.308218814,(Bacteria_CP_JS1_candidate_division_JS1_bacterium_SCGC_5329:0.136202151,(CG17_big_fil_post_rev_8_21_14_2_50_Atribacteria_34_11:0.115556731,(Candidatus_Atribacteria_bacterium_RBG_19FT_COMBO_35_14:0.048441109,(Bacteria_CP_OP9_candidate_division_OP9_bacterium_SCGC_AAA255_G05_SAK_001_130:0.012486488,Bacteria_CP_OP9_candidate_division_OP9_bacterium_SCGC_AAA255_N14_SAK_001_136:0.014910252)1.000:0.030649617)1.000:0.057220614)0.950:0.039001488)1.000:0.162113228)1.000:0.206269052,(Bacteria_Atribacteria_OP9_Candidatus_Caldatribacterium_saccharofermentans_OP9_77CS:0.008228766,Bacteria_unclassified_Bacteria_Atribacteria_Candidatus_Caldatribacterium_californiense_OP9_cSCG:0.021269499)1.000:0.421642098)1.000:0.076068351,(CG07_land_8_20_14_0_80_Armatimonadetes_40_9:0.507006348,((((((Bacteria_Fusobacteria_Fusobacteriia_Fusobacteriales_Leptotrichiaceae_Sebaldella_termitidis_ATCC_33386:0.116292366,(Bacteria_Fusobacteria_Fusobacteriia_Fusobacteriales_Leptotrichiaceae_Leptotrichia_goodfellowii_F0264_contig00021:0.087450522,Bacteria_Fusobacteria_Fusobacteriia_Fusobacteriales_Leptotrichiaceae_Streptobacillus_moniliformis_DSM_12112:0.169290143)0.665:0.041278952)1.000:0.150134813,(Bacteria_Fusobacteria_Fusobacteriia_Fusobacteriales_Fusobacteriaceae_Psychrilyobacter_atlanticus_DSM_19335:0.136517760,(Bacteria_Fusobacteria_Fusobacteriia_Fusobacteriales_Fusobacteriaceae_Ilyobacter_polytropus_DSM_2926:0.086681276,(Bacteria_Fusobacteria_Fusobacteriia_Fusobacteriales_Fusobacteriaceae_Fusobacterium_nucleatum_nucleatum_ATCC_25586:0.136503877,(Bacteria_Fusobacteria_Fusobacteriia_Fusobacteriales_Fusobacteriaceae_Cetobacterium_somerae_ATCC_BAA_474:0.008072573,Bacteria_Fusobacteria_Fusobacteriia_Fusobacteriales_Fusobacteriaceae_Cetobacterium_sp._ZWU0022:0.009184312)1.000:0.065091390)0.996:0.032257574)0.982:0.029707854)1.000:0.129452801)1.000:0.348124496,(((((Bacteria_Tenericutes_Mollicutes_Entomoplasmatales_Spiroplasmataceae_Spiroplasma_culicicola_AES_1:0.147332167,(Bacteria_Tenericutes_Mollicutes_Entomoplasmatales_Entomoplasmataceae_Entomoplasma_luminosum_ATCC_49195:0.171761049,Bacteria_Tenericutes_Mollicutes_Entomoplasmatales_Entomoplasmataceae_Mesoplasma_florum_W37:0.125228515)0.995:0.076680356)1.000:0.202791859,(Bacteria_Tenericutes_Mollicutes_Mycoplasmatales_Mycoplasmataceae_Ureaplasma_parvum_serovar_3_str._ATCC_27815:0.643119202,(Bacteria_Tenericutes_Mollicutes_Mycoplasmatales_Mycoplasmataceae_Mycoplasma_agalactiae:0.521153469,Bacteria_Tenericutes_Mollicutes_Mycoplasmatales_Mycoplasmataceae_Candidatus_Hepatoplasma_crinochetorum_Av:0.490282336)0.493:0.077172395)0.999:0.107934028)1.000:0.130469079,(((Bacteria_Firmicutes_Erysipelotrichi_Erysipelotrichales_Erysipelotrichaceae_Coprobacillus_sp._8_2_54BFAA:0.113251908,Bacteria_Firmicutes_Erysipelotrichi_Erysipelotrichales_Erysipelotrichaceae_Erysipelotrichaceae_bacterium_AP9:0.062331599)0.884:0.034806326,(Bacteria_Firmicutes_Erysipelotrichi_Erysipelotrichales_Erysipelotrichaceae_Catenibacterium_mitsuokai_DSM_15897_C_mitsuokai_1.0_Cont88.1:0.116124222,(Bacteria_Firmicutes_Erysipelotrichia_Erysipelotrichales_Erysipelotrichaceae_Kandleria_vitulina_MC3001:0.082002888,(Bacteria_Firmicutes_Bacilli_Lactobacillales_Lactobacillaceae_Sharpea_azabuensis_DSM_18934:0.091974573,(Bacteria_Firmicutes_Erysipelotrichia_Erysipelotrichales_Erysipelotrichaceae_Eggerthia_catenaformis_DSM_20559:0.000000005,Bacteria_Firmicutes_Bacilli_Lactobacillales_Lactobacillaceae_Lactobacillus_catenaformis_OT_569:0.002490320)1.000:0.094824988)1.000:0.048671007)0.999:0.037183529)0.999:0.045416986)1.000:0.148412761,(Bacteria_Firmicutes_Erysipelotrichi_Erysipelotrichales_Erysipelotrichaceae_Erysipelothrix_rhusiopathiae_str._Fujisawa:0.234463234,((((Bacteria_Firmicutes_Erysipelotrichi_Erysipelotrichales_Erysipelotrichaceae_Allobaculum_stercoricanis_DSM_13633:0.182951389,(Bacteria_Firmicutes_Bacilli_Lactobacillales_Streptococcaceae_Streptococcus_pleomorphus_DSM_20574:0.066849467,(Bacteria_Firmicutes_Clostridia_Clostridiales_Eubacteriaceae_Eubacterium_biforme_DSM_3989_unfinished_sequence:0.080672500,Bacteria_Firmicutes_Clostridia_Clostridiales_Eubacteriaceae_Eubacterium_cylindroides_T2_87_draft_genome.:0.044991922)0.826:0.026678226)0.997:0.041975637)1.000:0.123694380,Bacteria_Firmicutes_Clostridia_Clostridiales_Clostridiaceae_Clostridium_innocuum_2959:0.088518128)0.792:0.032423900,Bacteria_Firmicutes_Erysipelotrichia_Erysipelotrichales_Erysipelotrichaceae_Dielma_fastidiosa_JC13:0.142639026)0.964:0.038184045,((Bacteria_Firmicutes_Erysipelotrichi_Erysipelotrichales_Erysipelotrichaceae_Holdemania_sp._AP2:0.091814389,(Bacteria_Firmicutes_Erysipelotrichi_Erysipelotrichales_Erysipelotrichaceae_Bulleidia_extructa_W1219_contig00009:0.091862503,Bacteria_Firmicutes_Erysipelotrichi_Erysipelotrichales_Erysipelotrichaceae_Solobacterium_moorei_F0204_S_mooreiF0204_1.0_Cont15.1:0.093833709)1.000:0.216582777)0.997:0.055019439,Firmicutes_bacterium_GWF2_51_9:0.235607670)0.711:0.033982791)0.628:0.037799248)1.000:0.119606960)0.991:0.055350549)1.000:0.077808649,((((Bacteria_Tenericutes_Mollicutes_Acholeplasmatales_Acholeplasmataceae_Candidatus_Phytoplasma_aster_yellows_witches_broom_AY_WB:0.364860895,(Bacteria_Tenericutes_Mollicutes_Acholeplasmatales_Acholeplasmataceae_Acholeplasma_laidlawii_PG_8A:0.231827785,(Tenericutes_bacterium_GWE2_38_8:0.080082784,Tenericutes_bacterium_RIFOXYB2_FULL_36_25:0.058810812)1.000:0.132888198)0.121:0.036165294)1.000:0.166246803,(Tenericutes_bacterium_GWF2_57_13:0.355725201,(Bacteria_Tenericutes_Mollicutes_Mollicutes_bacterium_HR1:0.139225521,Bacteria_Tenericutes_Mollicutes_Mollicutes_bacterium_HR2:0.133691039)1.000:0.110444962)0.710:0.051379578)1.000:0.061229072,Bacteria_unclassified_Bacteria_Haloplasmatales_Haloplasmataceae_Haloplasma_contractile_SSD_17B:0.202009150)0.452:0.034561161,Bacteria_Firmicutes_Erysipelotrichi_Erysipelotrichales_Erysipelotrichaceae_Turicibacter_sp._HGF1_contig00015:0.194338123)0.961:0.035965461)0.997:0.057649071,((Bacteria_Firmicutes_Bacilli_Bacillales_Bacillales_incertae_sedis_Bacillales_Family_XII._Incertae_Sedis_Exiguobacterium_sp._AT1b:0.218349351,((((((Bacteria_Firmicutes_Bacilli_Bacillales_Bacillaceae_Gracilibacillus_lacisalsi_DSM_19029:0.087011202,Bacteria_Firmicutes_Bacilli_Bacillales_Bacillaceae_Sediminibacillus_halophilus_NSP9.3:0.056942547)0.436:0.022421416,(Bacteria_Firmicutes_Bacilli_Bacillales_Bacillaceae_Pontibacillus_halophilus_DSM_19796:0.129803828,(Bacteria_Firmicutes_Bacilli_Bacillales_Bacillaceae_Thalassobacillus_devorans_MSP14:0.060931747,(Bacteria_Firmicutes_Bacilli_Bacillales_Bacillaceae_Halobacillus_halophilus_DSM_2266:0.058791464,Bacteria_Firmicutes_Bacilli_Bacillales_Bacillaceae_Salimicrobium_sp._MJ3:0.134013255)1.000:0.042435686)0.989:0.025489521)0.998:0.025423661)0.102:0.013212798,((Bacteria_Firmicutes_Bacilli_Bacillales_Bacillaceae_Lentibacillus_sp._Grbi:0.100276874,((Bacteria_Firmicutes_Bacilli_Bacillales_Bacillaceae_Ornithinibacillus_sp._TW25:0.031029478,Bacteria_Firmicutes_Bacilli_Bacillales_Bacillaceae_Paucisalibacillus_globulus_DSM_18846:0.034309447)1.000:0.051344723,(Bacteria_Firmicutes_Bacilli_Bacillales_Bacillaceae_Virgibacillus_sp._CM_4:0.058982166,Bacteria_Firmicutes_Bacilli_Bacillales_Bacillaceae_Oceanobacillus_iheyensis_HTE831:0.078782141)0.803:0.018098502)0.713:0.017197852)0.998:0.029518824,Bacteria_Firmicutes_Bacilli_Bacillales_Bacillaceae_Terribacillus_aidingensis_MP602:0.116973107)0.619:0.016615484)0.975:0.022830322,((Bacteria_Firmicutes_Bacilli_Bacillales_Bacillaceae_Halalkalibacillus_halophilus_DSM_18494:0.081657118,Bacteria_Firmicutes_Bacilli_Bacillales_Bacillaceae_Alkalibacillus_haloalkaliphilus_C5:0.088750526)1.000:0.085251331,Bacteria_Firmicutes_Bacilli_Bacillales_Bacillaceae_Amphibacillus_xylanus_NBRC_15112:0.135534810)0.865:0.025188372)1.000:0.061302210,(Bacteria_Firmicutes_Bacilli_Bacillales_Bacillaceae_Bacillus_selenitireducens_MLS10:0.142998197,(Bacteria_Firmicutes_Bacilli_Bacillales_Bacillaceae_Salsuginibacillus_kocurii_DSM_18087:0.151418917,Bacteria_Firmicutes_Bacilli_Bacillales_Bacillaceae_Marinococcus_halotolerans_DSM_16375:0.151459773)1.000:0.063823774)0.993:0.037509897)0.995:0.036829385,(((Bacteria_Firmicutes_Bacilli_Bacillales_Bacillaceae_Caldalkalibacillus_thermarum_TA2.A1_ctg240:0.099129908,Bacteria_Firmicutes_Bacilli_Bacillales_Bacillales_incertae_sedis_Bacillales_Family_X._Incertae_Sedis_Thermicanus_aegyptius_DSM_12793:0.212843834)0.263:0.038303894,(((Bacteria_Firmicutes_Bacilli_Bacillales_Thermoactinomycetaceae_Desmospora_sp._8437:0.127546562,(Bacteria_Firmicutes_Bacilli_Bacillales_Thermoactinomycetaceae_Shimazuella_kribbensis_DSM_45090:0.138363929,Bacteria_Firmicutes_Bacilli_Bacillales_Thermoactinomycetaceae_Thermoactinomyces_sp._Gus2_1:0.102568566)0.999:0.051730769)1.000:0.086089492,((Paenibacillus_sp._RIFOXYA1_FULL_44_5:0.156221525,(Bacteria_Firmicutes_Bacilli_Bacillales_Paenibacillaceae_Thermobacillus_composti_KWC4_DSM_18247:0.099446224,(Bacteria_Firmicutes_Bacilli_Bacillales_Paenibacillaceae_Cohnella_panacarvi_Gsoil_349_DSM_18696:0.136342743,(Bacteria_Firmicutes_Bacilli_Bacillales_Paenibacillaceae_Paenibacillus_lactis_154:0.051624623,Bacteria_Firmicutes_Bacilli_Bacillales_Paenibacillaceae_Saccharibacillus_sacchari_GR21_DSM_19268:0.108124439)1.000:0.040792603)0.127:0.023953482)0.994:0.032403149)1.000:0.065327882,(Bacteria_Firmicutes_Bacilli_Bacillales_Alicyclobacillaceae_Tumebacillus_flagellatus_GST4:0.152522003,(Bacteria_Firmicutes_Bacilli_Bacillales_Bacillaceae_Bacillus_tusciae_DSM_2912:0.164471653,(Bacteria_Firmicutes_Bacilli_Bacillales_Alicyclobacillaceae_Alicyclobacillus_acidocaldarius_LAA1_unfinished_sequence:0.138315003,Alicyclobacillus_sp._RIFOXYA1_FULL_53_8:0.170157544)1.000:0.070354796)1.000:0.050483633)1.000:0.061603352)0.972:0.026160602)0.649:0.018854654,(Bacteria_Firmicutes_Bacilli_Bacillales_Paenibacillaceae_Brevibacillus_brevis_NBRC_100599:0.152374078,Bacteria_Firmicutes_Bacilli_Bacillales_Paenibacillaceae_Aneurinibacillus_group_Aneurinibacillus_terranovensis_DSM_18919:0.127282108)1.000:0.049472323)0.601:0.021880453)1.000:0.078250948,((Bacteria_Firmicutes_Bacilli_Bacillales_Sporolactobacillaceae_Sporolactobacillus_terrae_HKM_1:0.180021779,Bacteria_Firmicutes_Bacilli_Bacillales_Sporolactobacillaceae_Tuberibacillus_calidus_DSM_17572:0.094411187)1.000:0.058705702,Bacteria_Firmicutes_Bacilli_Bacillales_Bacillaceae_Bacillus_gelatini_DSM_15865:0.102899016)0.398:0.018929633)0.349:0.018166513)0.764:0.016549188)0.000:0.015681487,((Bacteria_Firmicutes_Bacilli_Bacillales_Bacillaceae_Geobacillus_debilis_gb1_GenePRIMP:0.111523444,(Bacteria_Firmicutes_Bacilli_Bacillales_Bacillaceae_Anoxybacillus_flavithermus_WK1:0.037147189,Bacteria_Firmicutes_Bacilli_Bacillales_Bacillaceae_Geobacillus_kaustophilus_HTA426:0.052099812)1.000:0.042594684)1.000:0.037429800,(Bacteria_Firmicutes_Bacilli_Bacillales_Bacillaceae_Bacillus_anthracis_52_G:0.127957899,((Bacteria_Firmicutes_Bacilli_Bacillales_Listeriaceae_Listeria_innocua_sv._6a_Clip11262:0.107567142,(Bacteria_Firmicutes_Bacilli_Bacillales_Listeriaceae_Brochothrix_thermosphacta_FSL_F6_1036:0.153328524,(((((Bacteria_Firmicutes_Bacilli_Lactobacillales_Lactobacillaceae_Pediococcus_claussenii_P06_ATCC_BAA_344:0.149151898,(Bacteria_Firmicutes_Bacilli_Lactobacillales_Leuconostocaceae_Weissella_ceti_WS74:0.100126722,(Bacteria_Firmicutes_Bacilli_Lactobacillales_Leuconostocaceae_Oenococcus_oeni_PSU_1:0.216703093,(Bacteria_Firmicutes_Bacilli_Lactobacillales_Leuconostocaceae_Fructobacillus_fructosus_KCTC_3544_contig00014:0.103090920,Bacteria_Firmicutes_Bacilli_Lactobacillales_Leuconostocaceae_Leuconostoc_kimchii_IMSNU11154:0.062114336)1.000:0.070285808)1.000:0.063429630)1.000:0.084696217)0.996:0.053628716,Bacteria_Firmicutes_Bacilli_Lactobacillales_Lactobacillaceae_Lactobacillus_acidophilus_NCFM:0.309970336)1.000:0.062538759,((Bacteria_Firmicutes_Bacilli_Lactobacillales_Carnobacteriaceae_Atopococcus_tabaci_DSM_17538:0.075232131,Bacteria_Firmicutes_Bacilli_Lactobacillales_Carnobacteriaceae_Lacticigenium_naphtae_DSM_19658:0.122381997)0.999:0.035102630,(Bacteria_Firmicutes_Bacilli_Lactobacillales_Carnobacteriaceae_Allofustis_seminis_DSM_15817:0.228354107,(Bacteria_Firmicutes_Bacilli_Lactobacillales_Carnobacteriaceae_Alloiococcus_otitis_ATCC_51267:0.118991639,Bacteria_Firmicutes_Bacilli_Lactobacillales_Carnobacteriaceae_Dolosigranulum_pigrum_ATCC_51524:0.123333483)1.000:0.076659996)1.000:0.068860916)1.000:0.075352297)0.920:0.016384758,(Bacteria_Firmicutes_Bacilli_Lactobacillales_Carnobacteriaceae_Carnobacterium_maltaromaticum_LMA28:0.100470829,((Bacteria_Firmicutes_Bacilli_Lactobacillales_Enterococcaceae_Catellicoccus_marimammalium_M35043:0.092935556,(Bacteria_Firmicutes_Bacilli_Lactobacillales_Enterococcaceae_Tetragenococcus_halophilus_NBRC_12172:0.148332910,(Bacteria_Firmicutes_Bacilli_Lactobacillales_Enterococcaceae_Enterococcus_faecalis_D32:0.026798595,Bacteria_Firmicutes_Bacilli_Lactobacillales_Enterococcaceae_Melissococcus_plutonius_ATCC_35311:0.072414250)0.998:0.024106412)0.963:0.021981127)0.361:0.019174543,(Bacteria_Firmicutes_Bacilli_Lactobacillales_Streptococcaceae_Lactococcus_garvieae_Lg2:0.140570526,Bacteria_Firmicutes_Bacilli_Lactobacillales_Streptococcaceae_Streptococcus_mutans_GS_5:0.092685100)1.000:0.098086550)0.992:0.034715499)0.989:0.024558791)0.837:0.018318494,((Bacteria_Firmicutes_Bacilli_Lactobacillales_Carnobacteriaceae_Granulicatella_elegans_ATCC_700633_genomic_scaffold_supercont1.2:0.091886719,(Bacteria_Firmicutes_Bacilli_Lactobacillales_Carnobacteriaceae_Atopobacter_phocae_ATCC_BAA_285:0.118499443,Bacteria_Firmicutes_Bacilli_Lactobacillales_Enterococcaceae_Bavariicoccus_seileri_DSM_19936:0.104461686)1.000:0.065130623)0.997:0.033576150,(Bacteria_Firmicutes_Bacilli_Lactobacillales_Aerococcaceae_Aerococcus_urinae_ACS_120_V_Col10a:0.229534999,((Bacteria_Firmicutes_Bacilli_Lactobacillales_Aerococcaceae_Globicatella_sulfidifaciens_DSM_15739:0.087986629,(Bacteria_Firmicutes_Bacilli_Lactobacillales_Aerococcaceae_Abiotrophia_defectiva_ATCC_49176:0.000000005,Bacteria_Firmicutes_Clostridia_Clostridiales_Lachnospiraceae_Catonella_morbi_ATCC_51271_C_morbi_1.0.1_Cont0.13:0.000000005)1.000:0.077331395)0.848:0.035818722,(Bacteria_Firmicutes_Bacilli_Lactobacillales_Aerococcaceae_Facklamia_ignava_CCUG_37419:0.106603785,Bacteria_Firmicutes_Bacilli_Lactobacillales_Aerococcaceae_Eremococcus_coleocola_ACS_139_V_Col8_contig00001:0.115103933)0.949:0.029245479)1.000:0.080750603)0.471:0.024160288)0.999:0.035521271)1.000:0.068391332)0.508:0.026480514)1.000:0.044566807,(((Bacteria_Firmicutes_Bacilli_Bacillales_Planococcaceae_Sporosarcina_newyorkensis_2681:0.097450120,Bacteria_Firmicutes_Bacilli_Bacillales_Bacillales_incertae_sedis_Bhargavaea_cecembensis_DSE10:0.076607743)1.000:0.043346961,((Bacteria_Firmicutes_Bacilli_Bacillales_Planococcaceae_Planococcus_donghaensis_MPA1U2_contig00058:0.095224703,Bacteria_Firmicutes_Bacilli_Bacillales_Planococcaceae_Paenisporosarcina_sp._TG_14:0.083823596)0.978:0.028221533,((Bacteria_Firmicutes_Bacilli_Bacillales_Planococcaceae_Viridibacillus_arenosi_FSL_R5_213:0.051464389,Bacteria_Firmicutes_Bacilli_Bacillales_Planococcaceae_Kurthia_massiliensis_JC30:0.082053290)0.947:0.016247067,((Bacteria_Firmicutes_Bacilli_Bacillales_Bacillaceae_Lysinibacillus_sphaericus_C3_41:0.032323545,Bacteria_Firmicutes_Bacilli_Bacillales_Planococcaceae_Solibacillus_silvestris_StLB046:0.050324136)0.951:0.014208587,Bacteria_Firmicutes_Bacilli_Bacillales_Planococcaceae_Ureibacillus_thermosphaericus_Thermo_BF:0.077643885)0.931:0.017668570)0.985:0.021632300)0.960:0.023744701)1.000:0.042626050,(Bacteria_Firmicutes_Bacilli_Bacillales_Bacillales_incertae_sedis_Bacillales_Family_XI._Incertae_Sedis_Gemella_haemolysans_ATCC_10379:0.201145799,((Bacteria_Firmicutes_Bacilli_Bacillales_Staphylococcaceae_Macrococcus_caseolyticus_JCSC5402:0.069709915,Bacteria_Firmicutes_Bacilli_Bacillales_Staphylococcaceae_Staphylococcus_aureus_502A:0.112427249)0.998:0.041914742,(Bacteria_Firmicutes_Bacilli_Bacillales_Staphylococcaceae_Nosocomiicoccus_sp._NP2:0.157350722,(Bacteria_Firmicutes_Bacilli_Bacillales_Staphylococcaceae_Jeotgalicoccus_psychrophilus_DSM_19085:0.102756382,Bacteria_Firmicutes_Bacilli_Bacillales_Staphylococcaceae_Salinicoccus_carnicancri_Crm:0.079620489)0.940:0.038818018)1.000:0.085027043)0.995:0.047661983)1.000:0.080384877)0.274:0.017258153)0.997:0.031062816)0.763:0.023438709)0.158:0.021195283)0.996:0.055364788)1.000:0.130295131)0.995:0.064785326,(((Bacteria_Firmicutes_Clostridia_Clostridiales_Clostridiales_incertae_sedis_Clostridiales_Family_XVII._Incertae_Sedis_Thermaerobacter_marianensis_DSM_12885:0.309769950,(Bacteria_Firmicutes_Clostridia_Clostridiales_Clostridiales_incertae_sedis_Clostridiales_Family_XVIII._Incertae_Sedis_Symbiobacterium_thermophilum_IAM_14863:0.273970559,(Firmicutes_bacterium_RBG_13_65_8:0.349687288,Bacteria_Firmicutes_Clostridia_Clostridiales_Clostridiales_incertae_sedis_Clostridiales_Family_XVII._Incertae_Sedis_Sulfobacillus_acidophilus_TPY:0.338602450)0.911:0.055185969)0.447:0.033384956)1.000:0.080995944,(((((Bacteria_Firmicutes_Negativicutes_Selenomonadales_Veillonellaceae_Propionispira_arboris_DSM_2179:0.000493073,Bacteria_Firmicutes_Negativicutes_Selenomonadales_Veillonellaceae_Zymophilus_raffinosivorans_DSM_20765:0.004697687)1.000:0.097104208,(Bacteria_Firmicutes_Negativicutes_Selenomonadales_Veillonellaceae_Anaerovibrio_sp._RM50:0.097543182,(Bacteria_Firmicutes_Negativicutes_Selenomonadales_Veillonellaceae_Centipeda_periodontii_DSM_2778_contig00059:0.122298546,(Bacteria_Firmicutes_Negativicutes_Selenomonadales_Veillonellaceae_Mitsuokella_multacida_DSM_20544:0.025762756,Bacteria_Firmicutes_Negativicutes_Selenomonadales_Veillonellaceae_Selenomonas_ruminantium_lactilytica_TAM6421:0.047257384)0.994:0.026458882)1.000:0.051528762)0.071:0.023681509)1.000:0.088157691,((Bacteria_Firmicutes_Negativicutes_Selenomonadales_Acidaminococcaceae_Succinispira_mobilis_DSM_6222:0.134165921,(Bacteria_Firmicutes_Negativicutes_Selenomonadales_Acidaminococcaceae_Phascolarctobacterium_sp._YIT_12067_P_spYIT12067_1.0_Cont77.1:0.103946258,Bacteria_Firmicutes_Negativicutes_Selenomonadales_Acidaminococcaceae_Acidaminococcus_fermentans_DSM_20731:0.144858015)1.000:0.078273374)1.000:0.067159537,((Bacteria_Firmicutes_Negativicutes_Selenomonadales_Veillonellaceae_Pelosinus_sp._UFO1:0.124578538,(Bacteria_Firmicutes_Negativicutes_Selenomonadales_Veillonellaceae_Anaeroarcus_burkinensis_DSM_6283:0.001161750,Bacteria_Firmicutes_Negativicutes_Selenomonadales_Veillonellaceae_Anaeromusa_acidaminophila_DSM_3853:0.010613413)1.000:0.123617239)0.995:0.032708077,(Bacteria_Firmicutes_Negativicutes_Selenomonadales_Veillonellaceae_Sporomusa_ovata_DSM_2662:0.128858589,(Bacteria_Firmicutes_Negativicutes_Selenomonadales_Veillonellaceae_Sporolituus_thermophilus_DSM_23256:0.100716412,Bacteria_Firmicutes_Negativicutes_Selenomonadales_Veillonellaceae_Acetonema_longum_DSM_6540_Contig00019:0.129750386)0.737:0.025188265)0.763:0.021042036)0.909:0.021830952)0.785:0.028816644)0.999:0.046831007,((Bacteria_Firmicutes_Negativicutes_Selenomonadales_Veillonellaceae_Dialister_microaerophilus_UPII_345_E_contig00002:0.135844108,Bacteria_Firmicutes_Negativicutes_Selenomonadales_Veillonellaceae_Allisonella_histaminiformans_DSM_15230:0.092191896)1.000:0.183900410,(Bacteria_Firmicutes_Negativicutes_Selenomonadales_Veillonellaceae_Veillonella_parvula_DSM_2008:0.150744851,(Bacteria_Firmicutes_Negativicutes_Selenomonadales_Veillonellaceae_Anaeroglobus_geminatus_F0357:0.068602695,Bacteria_Firmicutes_Negativicutes_Selenomonadales_Veillonellaceae_Megasphaera_sp._BV3C16_1:0.059845342)1.000:0.123882450)0.033:0.037278085)1.000:0.096686568)1.000:0.180242452,((((Bacteria_Firmicutes_Clostridia_Clostridiales_Heliobacteriaceae_Heliobacterium_modesticaldum_Ice1:0.195725509,((Bacteria_Firmicutes_Clostridia_Clostridiales_Peptococcaceae_Dehalobacter_restrictus_DSM_9455:0.101773895,Bacteria_Firmicutes_Clostridia_Clostridiales_Peptococcaceae_Syntrophobotulus_glycolicus_DSM_8271:0.118116308)1.000:0.084293449,(Bacteria_Firmicutes_Clostridia_Clostridiales_Peptococcaceae_Desulfitobacterium_hafniense_Y51:0.099523356,Bacteria_Firmicutes_Clostridia_Clostridiales_Peptococcaceae_Desulfosporosinus_orientis_Singapore_I_DSM_765:0.140279436)0.998:0.055016472)1.000:0.110030677)0.686:0.040495893,Bacteria_Firmicutes_Clostridia_Clostridiales_Peptococcaceae_Desulfonispora_thiosulfatigenes_GKNTAUT__DSM_11270:0.285850150)0.764:0.025976127,(Bacteria_Firmicutes_Clostridia_Clostridiales_Peptococcaceae_Desulfitibacter_alkalitolerans_DSM_16504:0.259133317,(Bacteria_Firmicutes_Clostridia_Clostridiales_Syntrophomonadaceae_Syntrophomonas_wolfei_Goettingen_DSM_2245B:0.218511443,Bacteria_Firmicutes_Clostridia_Clostridiales_Syntrophomonadaceae_Syntrophothermus_lipocalidus_DSM_12680:0.141618080)1.000:0.129953060)0.989:0.037663124)0.978:0.019480415,(((Bacteria_Firmicutes_Clostridia_Thermoanaerobacterales_Thermoanaerobacteraceae_Thermacetogenium_phaeum_DSM_12270:0.251370589,(Bacteria_Firmicutes_Clostridia_Thermoanaerobacterales_Thermoanaerobacteraceae_Moorella_group_Moorella_thermoacetica_ATCC_39073:0.133006239,Bacteria_Firmicutes_Clostridia_Thermoanaerobacterales_Thermoanaerobacteraceae_Thermanaeromonas_toyohensis_ToBE_DSM_14490:0.134282194)1.000:0.083887980)1.000:0.042218581,((Bacteria_Firmicutes_Clostridia_Thermoanaerobacterales_Thermoanaerobacteraceae_Carboxydothermus_hydrogenoformans_Z_2901_DSM_6008:0.199673250,(Bacteria_Firmicutes_Clostridia_Thermoanaerobacterales_Thermoanaerobacteraceae_Desulfovirgula_thermocuniculi_DSM_16036:0.119736799,Bacteria_Firmicutes_Clostridia_Thermoanaerobacterales_Thermoanaerobacteraceae_Moorella_group_Ammonifex_degensii_KC4:0.225243514)0.975:0.043599273)0.472:0.024939324,(Bacteria_Firmicutes_Clostridia_Clostridiales_Peptococcaceae_Candidatus_Desulforudis_audaxviator_MP104C:0.291410145,(Bacteria_Firmicutes_Clostridia_Clostridiales_Peptococcaceae_Desulfurispora_thermophila_DSM_16022:0.162997081,(Bacteria_Firmicutes_Clostridia_Clostridiales_Peptococcaceae_Pelotomaculum_thermopropionicum_SI:0.126585443,Bacteria_Firmicutes_Clostridia_Clostridiales_Peptococcaceae_Desulfotomaculum_gibsoniae_Groll_DSM_7213:0.149792838)0.972:0.043844436)0.995:0.033771783)0.686:0.029291063)0.999:0.039723787)0.563:0.029050208,Bacteria_Firmicutes_Clostridia_Clostridiales_Peptococcaceae_Thermincola_sp._JR:0.189698567)0.980:0.031589012)0.995:0.034797698)0.000:0.024165128)0.860:0.024008339,(((Bacteria_Firmicutes_Clostridia_Thermoanaerobacterales_Thermoanaerobacteraceae_Tepidanaerobacter_acetatoxydans_Re1:0.179626467,(Bacteria_Firmicutes_Clostridia_Thermoanaerobacterales_Thermoanaerobacterales_Family_III._Incertae_Sedis_Caldanaerovirga_acetigignens_DSM_18802:0.051426835,Bacteria_Firmicutes_Clostridia_Thermoanaerobacterales_Thermoanaerobacterales_Family_III._Incertae_Sedis_Thermosediminibacter_oceani_DSM_16646:0.040186118)1.000:0.096820178)1.000:0.122725023,((((((Clostridiales_bacterium_GWF2_36_10:0.163648900,Clostridiales_bacterium_GWF2_38_85:0.166013406)1.000:0.172050913,((Bacteria_Firmicutes_Clostridia_Clostridiales_Clostridiaceae_Butyricicoccus_pullicaecorum_1.2:0.183264711,(Bacteria_Firmicutes_Clostridia_Clostridiales_Oscillospiraceae_Oscillibacter_valericigenes_Sjm18_20:0.184109803,(Bacteria_Firmicutes_Clostridia_Clostridiales_Clostridiaceae_Clostridium_orbiscindens_1_3_50AFAA:0.001650572,Bacteria_Firmicutes_Clostridia_Clostridiales_unclassified_Clostridiales_Flavonifractor_Flavonifractor_plautii_ATCC_29863:0.002424758)1.000:0.118974712)1.000:0.093364749)1.000:0.085991853,(Bacteria_Firmicutes_Clostridia_Clostridiales_Ruminococcaceae_Ruminococcus_sp._18P13_draft_genome.:0.195077824,(Bacteria_Firmicutes_Clostridia_Clostridiales_Ruminococcaceae_Anaerotruncus_colihominis_DSM_17241_unfinished_sequence:0.156423797,(Bacteria_Firmicutes_Clostridia_Clostridiales_Ruminococcaceae_Subdoligranulum_sp._4_3_54A2FAA:0.086839198,Bacteria_Firmicutes_Clostridia_Clostridiales_Ruminococcaceae_Faecalibacterium_prausnitzii_L26_draft_genome.:0.204506770)1.000:0.124623387)0.068:0.026180997)1.000:0.067306476)0.681:0.035808214)1.000:0.144854224,(Clostridiales_bacterium_GWB2_37_7:0.244721117,(Clostridiales_bacterium_GWC2_40_7:0.155119218,(Bacteria_Firmicutes_Clostridia_Clostridiales_Ruminococcaceae_Acetivibrio_cellulolyticus_CD2_DSM_1870_ORNL_annotation:0.077782808,Bacteria_Firmicutes_Clostridia_Clostridiales_Clostridiaceae_Clostridium_clariflavum_EBR_45_DSM_19732:0.065097888)1.000:0.084732559)1.000:0.100634517)0.182:0.026852357)0.993:0.032871904,(((Bacteria_Firmicutes_Clostridia_Clostridiales_Eubacteriaceae_Anaerofustis_stercorihominis_DSM_17244_unfinished_sequence:0.276906736,(Bacteria_Firmicutes_Clostridia_Clostridiales_Eubacteriaceae_Acetobacterium_woodii_WB1_DSM_1030:0.112298067,(Bacteria_Firmicutes_Clostridia_Clostridiales_Eubacteriaceae_Pseudoramibacter_alactolyticus_ATCC_23263_contig00019:0.172674865,Bacteria_Firmicutes_Clostridia_Clostridiales_Eubacteriaceae_Eubacterium_limosum_KIST612:0.048872799)0.858:0.057606026)1.000:0.116780496)1.000:0.099028826,(((Bacteria_Firmicutes_Clostridia_Clostridiales_Clostridiaceae_Alkaliphilus_oremlandii_OhILAs:0.113443579,Bacteria_Firmicutes_Clostridia_Clostridiales_Clostridiaceae_Natronincola_peptidivorans_DSM_18979:0.126371058)1.000:0.093357429,((Bacteria_Firmicutes_Clostridia_Clostridiales_Clostridiales_incertae_sedis_Clostridiales_Family_XII._Incertae_Sedis_Acidaminobacter_hydrogenoformans_DSM_2784:0.241020440,(Bacteria_Firmicutes_Clostridia_Clostridiales_Clostridiales_incertae_sedis_Clostridiales_Family_XIII._Incertae_Sedis_Anaerovorax_odorimutans_DSM_5092:0.134303411,Bacteria_Firmicutes_Clostridia_Clostridiales_Clostridiales_incertae_sedis_Clostridiales_Family_XIII._Incertae_Sedis_Mogibacterium_timidum_ATCC_33093:0.185044988)1.000:0.174980961)1.000:0.065407816,((Bacteria_Firmicutes_Clostridia_Clostridiales_Peptostreptococcaceae_Peptostreptococcus_anaerobius_VPI_4330:0.108646297,(Bacteria_Firmicutes_Clostridia_Clostridiales_Clostridiaceae_Clostridium_difficile_CF5:0.046937615,(Bacteria_Firmicutes_Clostridia_Clostridiales_Clostridiaceae_Clostridium_bartlettii_DSM_16795_unfinished_sequence:0.052319570,Bacteria_Firmicutes_Clostridia_Clostridiales_Clostridiaceae_Clostridium_glycolicum_DSM_1288:0.053870924)1.000:0.045714712)0.999:0.043863799)1.000:0.109642784,(Bacteria_Firmicutes_Clostridia_Clostridiales_Eubacteriaceae_Eubacterium_sp._AS15:0.225828240,(Bacteria_Firmicutes_Clostridia_Clostridiales_unclassified_Clostridiales_Proteocatella_sphenisci_DSM_23131:0.147768230,Bacteria_Firmicutes_Clostridia_Clostridiales_Peptostreptococcaceae_Filifactor_alocis_ATCC_35896:0.146675255)0.902:0.033006207)1.000:0.081150782)1.000:0.063201071)0.096:0.014056823)0.999:0.039968177,(Bacteria_Firmicutes_Clostridia_Clostridiales_Clostridiales_incertae_sedis_Clostridiales_Family_XI._Incertae_Sedis_Sedimentibacter_sp._B4:0.265480791,((Bacteria_Firmicutes_Clostridia_Clostridiales_Clostridiaceae_Tepidimicrobium_xylanilyticum_DSM_23310:0.127770053,(Bacteria_Firmicutes_Clostridia_Clostridiales_Clostridiales_incertae_sedis_Clostridiales_Family_XI._Incertae_Sedis_Peptoniphilus_harei_ACS_146_V_Sch2b_contig00003:0.277548656,((Bacteria_Firmicutes_Clostridia_Clostridiales_Peptostreptococcaceae_Peptostreptococcus_micros_ATCC_33270_unfinished_sequence:0.175075183,Bacteria_Firmicutes_Clostridia_Clostridiales_Clostridiales_incertae_sedis_Clostridiales_Family_XI._Incertae_Sedis_Finegoldia_magna_ATCC_29328:0.189389405)0.983:0.055655639,(Bacteria_Firmicutes_Clostridia_Clostridiales_Clostridiales_incertae_sedis_Clostridiales_Family_XI._Incertae_Sedis_Anaerococcus_prevotii_DSM_20548:0.307402963,(Bacteria_Firmicutes_Clostridia_Clostridiales_Clostridiales_incertae_sedis_Clostridiales_Family_XI._Incertae_Sedis_Helcococcus_sueciensis_DSM_17243:0.184386609,Bacteria_Firmicutes_Clostridia_Clostridiales_Clostridiales_incertae_sedis_Clostridiales_Family_XI._Incertae_Sedis_Kallipyga_massiliensis_ph2:0.293075684)0.778:0.055193253)1.000:0.082406250)0.717:0.039663648)1.000:0.066017026)1.000:0.069169744,(Bacteria_Firmicutes_Clostridia_Clostridiales_Clostridiaceae_Clostridiisalibacter_paucivorans_DSM_22131:0.161781384,(Bacteria_Firmicutes_Clostridia_Clostridiales_Clostridiaceae_Clostridium_acidurici_9a_DSM_604:0.123486279,Bacteria_Firmicutes_Clostridia_Clostridiales_unclassified_Clostridiales_Proteiniborus_ethanoligenes_DSM_21650:0.104252487)1.000:0.042751794)0.674:0.029510695)0.935:0.024376018)1.000:0.047610624)0.998:0.038157187)0.848:0.026937230,((Clostridiales_bacterium_GWD2_32_59:0.114680278,Clostridiales_bacterium_GWE2_32_10:0.094609915)1.000:0.241665194,((Bacteria_Firmicutes_Clostridia_Clostridiales_Clostridiaceae_Clostridium_lentocellum_DSM_5427:0.111694741,Bacteria_Firmicutes_Clostridia_Clostridiales_unclassified_Clostridiales_Epulopiscium_sp._N.t._morphotype_B:0.172076196)1.000:0.132421819,(Bacteria_Firmicutes_Clostridia_Clostridiales_Lachnospiraceae_Anaerostipes_hadrus_comb._nov._VPI_82_52_DSM_3319:0.138206466,((((Bacteria_Firmicutes_Clostridia_Clostridiales_Clostridiaceae_Clostridium_nexile_DSM_1787_unfinished_sequence:0.039675000,Bacteria_Firmicutes_Clostridia_Clostridiales_Lachnospiraceae_Dorea_longicatena_AGR2136:0.082293194)1.000:0.042704429,(Bacteria_Firmicutes_Clostridia_Clostridiales_Ruminococcaceae_Ruminococcus_obeum_A2_162_draft_genome.:0.129903801,(Bacteria_Firmicutes_Clostridia_Clostridiales_Lachnospiraceae_Robinsoniella_sp._KNHs210:0.056265007,Bacteria_Firmicutes_Clostridia_Clostridiales_Lachnospiraceae_Marvinbryantia_Marvinbryantia_formatexigens_I_52_DSM_14469:0.069281272)0.970:0.026857703)0.514:0.019017174)0.876:0.015644318,(((Bacteria_Firmicutes_Clostridia_Clostridiales_Lachnospiraceae_Oribacterium_sp._NK2B42:0.201265159,(Bacteria_Firmicutes_Clostridia_Clostridiales_Lachnospiraceae_Lachnospiraceae_bacterium_ACC2:0.133302683,(Bacteria_Firmicutes_Clostridia_Clostridiales_Lachnospiraceae_Lachnospiraceae_bacterium_sp._ICM7:0.093902425,Bacteria_Firmicutes_Clostridia_Clostridiales_Lachnospiraceae_Johnsonella_ignava_ATCC_51276:0.153272106)0.677:0.030110197)1.000:0.056984364)0.997:0.034929181,(Bacteria_Firmicutes_Clostridia_Clostridiales_Lachnospiraceae_Lachnospira_multipara_LB2003:0.106659065,Bacteria_BacteroidetesChlorobi_group_Bacteroidetes_Bacteroidia_Bacteroidales_Bacteroidaceae_Bacteroides_pectinophilus_ATCC_43243_unfinished_sequence:0.066185629)1.000:0.063585245)0.000:0.017489074,((Bacteria_Firmicutes_Clostridia_Clostridiales_Lachnospiraceae_Lachnobacterium_bovis_C6A12:0.107203132,Bacteria_Firmicutes_Clostridia_Clostridiales_Lachnospiraceae_Roseburia_hominis_A2_183_DSM_16839:0.068303225)0.990:0.032626265,((Bacteria_Firmicutes_Clostridia_Clostridiales_Lachnospiraceae_Butyrivibrio_fibrisolvens_164_draft_genome.:0.012096468,Bacteria_Firmicutes_Clostridia_Clostridiales_Lachnospiraceae_Pseudobutyrivibrio_ruminis_HUN009:0.006482882)1.000:0.081925745,Bacteria_Firmicutes_Clostridia_Clostridiales_Lachnospiraceae_Shuttleworthia_satelles_DSM_14600_S_satelles_1.0.1_Cont0.3:0.156484791)0.698:0.029418489)1.000:0.049610407)0.712:0.019402088)1.000:0.037672195,Bacteria_Firmicutes_Clostridia_Clostridiales_Clostridiaceae_Clostridium_phytofermentans_ISDg:0.142524124)0.556:0.032214994)1.000:0.097199010)0.293:0.032183284)1.000:0.132402746)0.863:0.033450796)0.985:0.034581272,((Bacteria_Firmicutes_Clostridia_Clostridiales_Clostridiaceae_Caloramator_australicus_RC3:0.090211507,(Bacteria_Firmicutes_Clostridia_Clostridiales_Clostridiaceae_Fervidicella_Metallireducens_AeB:0.116390446,Bacteria_Firmicutes_Clostridia_Clostridiales_Clostridiaceae_Thermobrachium_celere_JWYL_NZ35_DSM_8682:0.073401513)0.746:0.029976947)1.000:0.092253116,(Bacteria_Firmicutes_Clostridia_Clostridiales_Clostridiaceae_Candidatus_Arthromitus_sp._SFB_mouse_Japan:0.361587489,(Bacteria_Firmicutes_Clostridia_Clostridiales_Clostridiaceae_Clostridium_acetobutylicum_EA_2018:0.140511141,(Bacteria_Firmicutes_Clostridia_Clostridiales_Clostridiaceae_Proteiniclasticum_ruminis_DSM_24773:0.110830874,Bacteria_Firmicutes_Clostridia_Clostridiales_Clostridiaceae_Youngiibacter_fragile_232.1:0.087860589)1.000:0.105278470)0.996:0.059953553)1.000:0.082884664)1.000:0.078889512)0.990:0.033089831,(Bacteria_Firmicutes_Clostridia_Clostridiales_unclassified_Clostridiales_Anaerocellum_group_Anaerocellum_thermophilum_DSM_6725:0.284950209,((Bacteria_Firmicutes_Clostridia_Thermoanaerobacterales_Thermoanaerobacteraceae_Caldanaerobius_polysaccharolyticum_KMTHCJ_DSM_13641:0.192784540,(Bacteria_Firmicutes_Clostridia_Thermoanaerobacterales_Thermoanaerobacterales_Family_III._Incertae_Sedis_Thermoanaerobacterium_thermosaccharolyticum_M0795:0.150518892,(Bacteria_Firmicutes_Clostridia_Thermoanaerobacterales_Thermoanaerobacteraceae_Caldanaerobacter_subterraneus_tengcongensis_MB4T:0.055751597,Bacteria_Firmicutes_Clostridia_Thermoanaerobacterales_Thermoanaerobacteraceae_Thermoanaerobacter_italicus_Ab9:0.042277057)1.000:0.065958814)1.000:0.078034185)1.000:0.065232535,(Bacteria_Firmicutes_Clostridia_Thermoanaerobacterales_Thermoanaerobacterales_Family_IV._Incertae_Sedis_Mahella_australiensis_50_1_BON_DSM_15567:0.243952636,Bacteria_Firmicutes_Clostridia_Clostridiales_Caldicoprobacteraceae_Caldicoprobacter_oshimai_DSM_21659:0.197320273)0.999:0.056770906)0.000:0.021168241)0.285:0.027173667)0.993:0.039568372)1.000:0.041971645,(Bacteria_Firmicutes_Clostridia_Clostridiales_Syntrophomonadaceae_Dethiobacter_alkaliphilus_AHT_1_unfinished_sequence:0.279848612,Bacteria_Firmicutes_Clostridia_Clostridiales_Clostridiales_incertae_sedis_Clostridiales_Family_XIV._Incertae_Sedis_Anaerobranca_gottschalkii_DSM_13577:0.193597693)0.999:0.059252428)0.231:0.015233755)0.919:0.028842540)0.781:0.030742495,(((Bacteria_Firmicutes_Clostridia_Halanaerobiales_Halobacteroidaceae_Acetohalobium_arabaticum_DSM_5501:0.200763178,(Bacteria_Firmicutes_Clostridia_Halanaerobiales_Halobacteroidaceae_Halobacteroides_halobius_MD_1_DSM_5150:0.163563903,(Bacteria_Firmicutes_Clostridia_Halanaerobiales_Halobacteroidaceae_Halonatronum_saccharophilum_Z_7986_DSM_13868:0.110201788,Bacteria_Firmicutes_Clostridia_Halanaerobiales_Halobacteroidaceae_Orenia_marismortui_DSM_5156:0.099375405)1.000:0.076402440)0.999:0.066756163)1.000:0.093431551,(Bacteria_Firmicutes_Clostridia_Halanaerobiales_Halanaerobiaceae_Halanaerobium_sp._sapolanicus:0.232318453,Bacteria_Firmicutes_Clostridia_Halanaerobiales_Halanaerobiaceae_Halothermothrix_orenii_H_168:0.167728781)1.000:0.083906686)1.000:0.097098913,Bacteria_Firmicutes_Clostridia_Natranaerobiales_Natranaerobiaceae_Natranaerobius_thermophilus_JWNM_WN_LF:0.377411716)0.999:0.075266984)1.000:0.056654415,((((Bacteria_CP_novel_BJP_IG2069_Novel_57_5:0.191545471,CG17_big_fil_post_rev_8_21_14_2_50_Blackallbacteria_48_46:0.173166153)1.000:0.379250744,((Bacteria_Cyanobacteria_Gloeobacteria_Gloeobacterales_Gloeobacter_violaceus_PCC_7421:0.287416437,((Bacteria_Cyanobacteria_Chroococcales_Cyanobium_gracile_PCC_6307:0.081444125,(Bacteria_Cyanobacteria_Prochlorales_Prochlorococcaceae_Prochlorococcus_marinus_str._MIT_9301:0.211907231,Bacteria_Cyanobacteria_Chroococcales_Synechococcus_sp._CC9902:0.081843299)0.718:0.047886554)1.000:0.269022283,((Bacteria_Cyanobacteria_Oscillatoriales_Pseudanabaena_sp._PCC_7367:0.198216963,CG2_30_FULL_Oscillatoriales_44_21:0.175508757)1.000:0.103670578,(((Bacteria_Cyanobacteria_Oscillatoriales_Geitlerinema_sp._PCC_7407:0.126311413,(Bacteria_Cyanobacteria_Oscillatoriales_Oscillatoriales_sp._JSC_1:0.126052146,(Bacteria_Cyanobacteria_Oscillatoriales_Leptolyngbya_sp._PCC_7104:0.159009679,Bacteria_Cyanobacteria_Prochlorales_Prochlorotrichaceae_Prochlorothrix_hollandica_PCC_9006:0.202183013)0.589:0.031545808)0.078:0.021375547)0.984:0.023744480,(((Bacteria_Cyanobacteria_Oscillatoriales_Microcoleus_chthonoplastes_PCC_7420_scf_1103659003820_genomic_scaffold:0.107214880,(Bacteria_Cyanobacteria_Oscillatoriales_Lyngbya_majuscula_3L:0.117527662,Bacteria_Cyanobacteria_Oscillatoriales_Microcoleus_sp._PCC_7113:0.077652421)0.143:0.020088727)0.998:0.035156562,(Bacteria_Cyanobacteria_Oscillatoriophycideae_Oscillatoriales_Spirulina_major_PCC_6313:0.183119175,((Bacteria_Cyanobacteria_Chroococcales_Rubidibacter_lacunae_KORDI_51_2_k51_img_annotated_130412:0.180074036,(Bacteria_Cyanobacteria_Chroococcales_Dactylococcopsis_salina_PCC_8305:0.050286907,Bacteria_Cyanobacteria_Chroococcales_Halothece_cluster_Halothece_sp._PCC_7418:0.063590649)1.000:0.120218210)1.000:0.077888700,(((Bacteria_Cyanobacteria_Pleurocapsales_Pleurocapsa_sp._PCC_7327:0.102928398,((Bacteria_Cyanobacteria_Chroococcales_Crocosphaera_watsonii_WH_8501:0.065796046,Bacteria_Cyanobacteria_Chroococcales_Cyanobacterium_UCYN_A:0.128828293)1.000:0.064907426,Bacteria_Cyanobacteria_Chroococcales_Synechocystis_sp._PCC_6803:0.133378293)0.293:0.027780029)0.879:0.025346604,(Bacteria_Cyanobacteria_Prochlorales_Prochloraceae_Prochloron_didemni_P3_Solomon:0.147533101,Bacteria_Cyanobacteria_Chroococcales_Gloeocapsa_sp._PCC_73106:0.166032301)0.989:0.030035948)0.632:0.013261729,((Bacteria_Cyanobacteria_Pleurocapsales_Stanieria_cyanosphaera_PCC_7437:0.079151859,(Bacteria_Cyanobacteria_Pleurocapsales_Xenococcus_sp._PCC_7305:0.117935278,Bacteria_Cyanobacteria_Pleurocapsales_Myxosarcina_sp._GI1:0.117428414)0.997:0.039317840)0.995:0.038815504,(Bacteria_Cyanobacteria_Chroococcales_Cyanobacterium_stanieri_PCC_7202:0.064356690,Bacteria_Cyanobacteria_Chroococcales_Synechocystis_sp._PCC_6308:0.070803880)1.000:0.148692295)0.981:0.031215232)0.999:0.031123560)0.104:0.011855430)1.000:0.045726387)0.975:0.018161478,(((Bacteria_Cyanobacteria_Chroococcales_Chamaesiphon_sp._PCC_6605:0.215402289,Bacteria_Cyanobacteria_Oscillatoriales_Crinalium_epipsammum_PCC_9333:0.077039031)0.998:0.036356819,((Bacteria_Cyanobacteria_Nostocales_Rivulariaceae_Rivularia_sp._PCC_7116:0.144549763,(((Bacteria_Cyanobacteria_Stigonematales_Mastigocladopsis_repens_MORA_PCC_10914:0.057712098,(Bacteria_Cyanobacteria_Stigonematales_Fischerella_muscicola_SAG_1427_1:0.052094452,Bacteria_Cyanobacteria_Stigonematales_Chlorogloeposis_fritschii_PCC_6912_CLC_Draft_2:0.039116878)0.992:0.024007164)0.804:0.014450609,(Bacteria_Cyanobacteria_Nostocales_Rivulariaceae_Calothrix_sp._PCC_6303:0.108822649,(Bacteria_Cyanobacteria_Nostocales_Nostocaceae_Nostoc_sp._PCC_7524:0.063138892,(((((Bacteria_Cyanobacteria_Nostocales_Nostocaceae_Anabaena_cylindrica_PCC_7122:0.038730088,Bacteria_Cyanobacteria_Nostocales_Nostocaceae_Nostoc_azollae:0.035501399)0.984:0.010844109,((Bacteria_Cyanobacteria_Nostocales_Nostocaceae_Cylindrospermopsis_raciborskii_509_upload_fresh_set:0.001430024,Bacteria_Cyanobacteria_Nostocales_Nostocaceae_Raphidiopsis_brookii_D9_D9_7:0.022420147)1.000:0.072085217,(Bacteria_Cyanobacteria_Nostocales_Nostocaceae_Aphanizomenon_flos_aquae_NIES_81:0.020775420,Bacteria_Cyanobacteria_Nostocales_Nostocaceae_Anabaena_circinalis_AWQC131C_Submitted_file_with_automatic_translation_by_Kostas:0.020435316)1.000:0.041053010)0.886:0.010250367)0.480:0.007254064,(Bacteria_Cyanobacteria_Nostocales_Microchaetaceae_Fremyella_diplosiphon_UTEX_481:0.036157169,Bacteria_Cyanobacteria_Nostocales_Microchaetaceae_Microchaete_sp._PCC_7126:0.053782038)0.971:0.008722394)0.512:0.008262019,Bacteria_Cyanobacteria_Nostocales_Nostocaceae_Cylindrospermum_stagnale_PCC_7417:0.050106046)0.923:0.009118929,Bacteria_Cyanobacteria_Nostocales_Nostocaceae_Nodularia_spumigena_CCY9414:0.077978265)0.648:0.014390533)0.996:0.022479409)0.984:0.012070950)0.980:0.020608183,Bacteria_Cyanobacteria_Nostocales_Nostocaceae_Richelia_intracellularis_HH01:0.142312347)0.764:0.020944535)1.000:0.039577365,Bacteria_Cyanobacteria_Pleurocapsales_Chroococcidiopsis_thermalis_PCC_7203:0.110843390)1.000:0.038347066)0.806:0.019304558,((Bacteria_Cyanobacteria_Oscillatoriales_Trichodesmium_erythraeum_IMS101:0.170919838,((Bacteria_Cyanobacteria_Oscillatoriales_Planktothrix_agardhii_NIVA_CYA_34:0.011153676,CG2_30_FULL_Oscillatoriales_40_61:0.012257583)1.000:0.106852290,(Bacteria_Cyanobacteria_Oscillatoriales_Lyngbya_sp._PCC_8106_unfinished_sequence:0.108024381,Bacteria_Cyanobacteria_Oscillatoriales_Arthrospira_platensis_NIES_39:0.099992152)0.079:0.023365646)0.996:0.033208416)0.856:0.029638469,(Bacteria_Cyanobacteria_Oscillatoriales_Oscillatoria_sp._PCC_7112:0.077641650,Bacteria_Cyanobacteria_Oscillatoriales_Oscillatoria_sp._PCC_6506:0.063830315)1.000:0.058772703)1.000:0.040556606)0.721:0.013462076)0.995:0.026367004)0.990:0.027699327,(Bacteria_Cyanobacteria_Chroococcales_Acaryochloris_marina_MBIC11017:0.175023629,(Bacteria_Cyanobacteria_Chroococcales_Cyanothece_sp._PCC_7425:0.142795719,Bacteria_Cyanobacteria_Chroococcales_Thermosynechococcus_elongatus_BP_1:0.150239736)0.257:0.034138063)1.000:0.045631182)0.001:0.030073159)0.946:0.052629902)1.000:0.105188216)1.000:0.199057964,(((Bacteria_Melainabacteria_MEL_B2:0.133900941,(Bacteria_Melainabacteria_MEL_B1:0.096477808,((Bacteria_Melainabacteria_MEL_A1:0.041138402,(Bacteria_Melainabacteria_Gastranaerophilaceae_MH_37:0.002150608,(Bacteria_Melainabacteria_MEL_C1:0.000000005,Bacteria_Melainabacteria_Gastranaerophilales_YS2_Zagget_bin_1:0.010623106)0.995:0.007875419)1.000:0.027111410)1.000:0.044081926,(Bacteria_Melainabacteria_Gastranaerophilaceae_Zag_111:0.073315662,Bacteria_Melainabacteria_Gastranaerophilales_YS2_Zagget_bin_221:0.096084339)0.161:0.021327927)0.999:0.041295694)1.000:0.085695886)1.000:0.139170310,((Bacteria_Melainabacteria_ACD20:0.064351738,(Candidatus_Melainabacteria_bacterium_GWF2_32_7:0.003559639,Candidatus_Melainabacteria_bacterium_RIFOXYA2_FULL_32_9:0.022705464)1.000:0.052504823)1.000:0.149039999,(Candidatus_Melainabacteria_bacterium_GWF2_37_15:0.190890843,(Bacteria_Melainabacteria_GWA2_Melainabacteria_34_9:0.001405358,Candidatus_Melainabacteria_bacterium_GWA2_34_9:0.008818860)1.000:0.141868395)1.000:0.071922537)0.757:0.050422367)1.000:0.194757895,(Bacteria_Melainabacteria_Obscuribacteriales_Obscuribacter_phosphatis_Mle1_12:0.418950118,(Candidatus_Melainabacteria_bacterium_RIFCSPHIGHO2_02_FULL_34_12:0.146701540,Candidatus_Melainabacteria_bacterium_RIFCSPLOWO2_12_FULL_35_11:0.163259291)1.000:0.381279319)0.882:0.086018327)1.000:0.077591882)0.106:0.039447857)1.000:0.089385505,((((Bacteria_WOR-1_RIFCSPHIGHO2_01_FULL_WOR_1_53_15:0.246207804,(Bacteria_WOR-1_RIFOXYA2_FULL_WOR_1_51_19:0.270262053,Bacteria_WOR-1_RIFOXYB2_FULL_WOR_1_48_7:0.263740790)0.544:0.050058157)1.000:0.106883561,((Bacteria_WOR-1_RIFCSPLOWO2_02_FULL_WOR_1_46_20:0.211248041,Bacteria_WOR_1_uncultured_DG_54_3:0.236555094)0.858:0.049312608,(Bacteria_WOR-1_RIFOXYC2_FULL_WOR_1_41_25:0.296759431,CG08_land_8_20_14_0_20_Saganbacteria_WOR-1_45_16:0.296816989)0.539:0.049815060)1.000:0.085268011)1.000:0.121204224,(Bacteria_WOR-1_RIFOXYA12_FULL_WOR_1_43_27:0.463766358,(Bacteria_WOR-1_RIFOXYA2_FULL_WOR_1_36_21:0.187179847,Bacteria_WOR-1_RIFOXYB2_FULL_WOR_1_37_13:0.169177396)1.000:0.265979062)1.000:0.104951107)1.000:0.164630875,(Candidatus_Margulisbacteria_bacterium_GWF2_35_9:0.594877930,Candidatus_Margulisbacteria_bacterium_GWF2_38_17:0.443765555)1.000:0.162086167)0.999:0.086291976)0.997:0.056858845,((((Bacteria_Chloroflexi_RIFCSPLOWO2_12_FULL_RIF_CHLX_71_12:0.499121362,(Bacteria_RIF-CHLX_GWC2_RIF_CHLX_73_18:0.166840713,(Bacteria_RIF-CHLX_RBG_16_RIF_CHLX_72_14:0.133294649,(Bacteria_RIF-CHLX_RBG_16_RIF_CHLX_69_14:0.090310609,Bacteria_RIF-CHLX_RBG_16_RIF_CHLX_70_13:0.131670005)0.991:0.039424520)0.998:0.067433352)1.000:0.244419378)1.000:0.153051582,(((Bacteria_Chloroflexi_Ktedonobacteria_Ktedonobacterales_Ktedonobacteraceae_Ktedonobacter_racemifer_DSM_44963_Krac_Contig206:0.219651241,Bacteria_Chloroflexi_Ktedonobacteria_Thermogemmatisporales_Thermogemmatisporaceae_Thermogemmatispora_sp._PM5:0.171644715)1.000:0.287618824,((Bacteria_Chloroflexi_RBG_16_Chloroflexi_68_14:0.333814408,(Bacteria_Chloroflexi_RBG_16_Chloroflexi_64_32:0.304001743,(Chloroflexi_bacterium_RBG_13_60_13:0.150900227,(Bacteria_Chloroflexi_Dehalococcoidia_uncultured_SMTZ_28_2:0.075799050,(Bacteria_Chloroflexi_Dehalococcoidia_uncultured_DG_22:0.035378830,Bacteria_Chloroflexi_Dehalococcoidia_uncultured_SMTZ_28_1:0.045302857)1.000:0.045136022)1.000:0.089554547)0.998:0.066998856)1.000:0.076478909)1.000:0.099064774,(((((((Bacteria_Chloroflexi_RBG_13_Chloroflexi_56_8b:0.001218457,Chloroflexi_bacterium_RBG_13_56_8b:0.004347611)1.000:0.199198668,(Bacteria_Chloroflexi_Dehalococcoidetes_Dehalococcoidales_Dehalococcoidaceae_Dehalococcoides_mccartyi_CBDB1:0.284610422,Bacteria_Chloroflexi_Dehalococcoidetes_Dehalogenimonas_lykanthroporepellens_BL_DC_9:0.278058060)1.000:0.119633147)0.778:0.028200481,((Bacteria_Chloroflexi_RBG_16_Chloroflexi_50_9:0.165596011,(Bacteria_Chloroflexi_RBG_16_Chloroflexi_60_22:0.134461634,(((Bacteria_Chloroflexi_RBG_13_Chloroflexi_52_12:0.087853191,(Bacteria_Chloroflexi_RBG_16_Chloroflexi_50_11:0.071958728,(Bacteria_Chloroflexi_RBG_13_Chloroflexi_51_52:0.073451711,Bacteria_Chloroflexi_RBG_13_Chloroflexi_51_18:0.095425710)0.995:0.031374416)1.000:0.049413348)1.000:0.076263865,(Bacteria_Chloroflexi_RBG_16_Chloroflexi_56_11:0.128318751,Bacteria_Chloroflexi_RBG_13_Chloroflexi_57_8:0.166151418)0.468:0.029134194)0.975:0.026608292,Bacteria_Chloroflexi_RBG_16_Chloroflexi_58_8:0.119950142)0.822:0.030501459)1.000:0.060704359)1.000:0.095951515,Bacteria_Chloroflexi_RBG_13_Chloroflexi_46_9:0.312678839)0.956:0.030795662)0.918:0.020692493,(Bacteria_Chloroflexi_RBG_16_Chloroflexi_57_8:0.269798480,(Bacteria_Chloroflexi_RBG_13_Chloroflexi_46_14:0.187157424,Bacteria_Chloroflexi_RBG_16_Chloroflexi_51_9:0.182008996)0.999:0.057933703)0.996:0.044647271)1.000:0.068950635,((Bacteria_Chloroflexi_RBG_13_Chloroflexi_53_26:0.224630765,Bacteria_Chloroflexi_RBG_13_Chloroflexi_54_8:0.186777145)1.000:0.157220394,((CG15_BIG_FIL_POST_REV_8_21_14_020_Chloroflexi_46_15:0.224057028,(CG23_combo_of_CG06-09_8_20_14_all_150_Chloroflexi_45_10:0.170515386,(Bacteria_Chloroflexi_RBG_13_Chloroflexi_51_36:0.191255703,CG_4_9_14_3_um_filter_150_Chloroflexi_45_9:0.205586406)0.932:0.035103629)0.731:0.036896156)1.000:0.104635835,(Bacteria_Chloroflexi_RBG_16_Chloroflexi_48_7:0.341861951,((Bacteria_Chloroflexi_RBG_13_Chloroflexi_48_17:0.067662543,Bacteria_Chloroflexi_RBG_19FT_COMBO_Chloroflexi_47_15:0.040144256)0.999:0.029650956,(Bacteria_Chloroflexi_RBG_19FT_COMBO_Chloroflexi_48_23:0.069168443,Bacteria_Chloroflexi_RBG_13_Chloroflexi_50_10:0.068397997)0.815:0.014116309)1.000:0.091431193)1.000:0.082828190)1.000:0.084164475)0.526:0.032709811)0.996:0.037691755,(Bacteria_Chloroflexi_Dehalococcoidia_uncultured_DG_18:0.258166699,(Bacteria_Chloroflexi_RBG_13_Chloroflexi_52_14:0.243421222,CG07_land_8_20_14_0_80_Chloroflexi_51_10:0.305558635)0.928:0.049686016)0.886:0.032684298)0.961:0.039060323,Bacteria_Chloroflexi_RBG_13_Chloroflexi_54_9:0.254053148)1.000:0.072690220)1.000:0.080921490)0.846:0.039734344,((((Bacteria_Chloroflexi_Chloroflexi_Chloroflexales_Chloroflexaceae_Roseiflexus_castenholzii_DSM_13941:0.169749146,(Bacteria_Chloroflexi_unclassified_Chloroflexi_Candidatus_Chlorothrix_halophila:0.227192807,(Bacteria_Chloroflexi_Chloroflexi_Chloroflexales_Chloroflexaceae_Chloroflexus_aurantiacus_J_10_fl:0.093905236,Bacteria_Chloroflexi_Chloroflexi_Chloroflexales_Oscillochloridaceae_Oscillochloris_trichoides_DG6_OSCTcontig_003:0.122845835)1.000:0.068359198)0.985:0.035771812)1.000:0.063545640,(Bacteria_bacterium_JKG1:0.192994737,Bacteria_Chloroflexi_Chloroflexi_Herpetosiphonales_Herpetosiphonaceae_Herpetosiphon_aurantiacus_DSM_785:0.288930145)0.926:0.053463075)1.000:0.134882917,(Bacteria_unclassified_Bacteria_Thermobaculum_terrenum_ATCC_BAA_798_1:0.308065526,(Bacteria_Chloroflexi_Thermomicrobia_Thermomicrobiales_Thermomicrobiaceae_Thermomicrobium_roseum_DSM_5159:0.218657288,(Bacteria_Chloroflexi_Thermomicrobia_Sphaerobacteridae_Sphaerobacterales_Sphaerobacterineae_Sphaerobacteraceae_Nitrolancetus_hollandicus_Lb:0.153444519,Bacteria_Chloroflexi_Thermomicrobia_Sphaerobacteridae_Sphaerobacterales_Sphaerobacterineae_Sphaerobacteraceae_Sphaerobacter_thermophilus_DSM_20745_1:0.096306260)1.000:0.087045388)1.000:0.126257647)0.935:0.055362325)1.000:0.072992736,(((Bacteria_Chloroflexi_Caldilineae_Caldilineales_Caldilineaceae_Caldilinea_aerophila_STL_6_O1_DSM_14535:0.315990605,CG2_30_FULL_Chloroflexi_64_16:0.301252056)0.997:0.076127795,(Bacteria_Chloroflexi_Thermoflexia_Thermoflexales_Thermoflexaceae_Bacterium_sp._JAD2_Draft_Genome:0.340820671,((((Bacteria_Chloroflexi_RBG_13_Chloroflexi_68_17:0.115224724,Bacteria_Chloroflexi_RBG_13_Chloroflexi_66_10:0.155610565)0.998:0.046967516,(Chloroflexi_bacterium_RBG_19FT_COMBO_62_14:0.210061721,(Bacteria_Chloroflexi_Anaerolineae_uncultured_SMTZ_63:0.148047161,Bacteria_Chloroflexi_RBG_16_Chloroflexi_48_8:0.166328538)0.858:0.040600346)0.987:0.043123572)0.998:0.072620564,((Bacteria_Chloroflexi_RBG_16_Chloroflexi_63_12:0.217053770,(Bacteria_Chloroflexi_RBG_13_Chloroflexi_60_9:0.195121618,Bacteria_Chloroflexi_RBG_16_Chloroflexi_64_43:0.153659429)1.000:0.139973012)1.000:0.069194367,(((Bacteria_Chloroflexi_RBG_16_Chloroflexi_52_11:0.161966079,(Bacteria_Chloroflexi_RBG_16_Chloroflexi_54_18:0.151290253,Bacteria_Chloroflexi_RBG_16_Chloroflexi_57_11:0.127932732)0.993:0.047084797)0.956:0.023866732,(Bacteria_Chloroflexi_RBG_19FT_COMBO_Chloroflexi_55_16:0.170750511,(Bacteria_Chloroflexi_RBG_19FT_COMBO_Chloroflexi_56_12:0.134423800,(Bacteria_Chloroflexi_RBG_19FT_COMBO_Chloroflexi_47_9:0.044115290,(((Bacteria_Chloroflexi_RBG_13_Chloroflexi_50_21:0.049229475,Bacteria_Chloroflexi_RBG_16_Chloroflexi_54_11:0.040933409)0.848:0.011915602,(Bacteria_Chloroflexi_RBG_16_Chloroflexi_47_49:0.000000005,Chloroflexi_bacterium_RBG_19FT_COMBO_50_10:0.014352333)1.000:0.034825603)0.384:0.009322041,Bacteria_Chloroflexi_RBG_19FT_COMBO_Chloroflexi_49_13:0.037994327)0.491:0.006246481)1.000:0.119654249)1.000:0.076008121)0.319:0.018014465)1.000:0.045296338,((Bacteria_Chloroflexi_GWB2_Chloroflexi_54_36:0.198783278,Bacteria_Chloroflexi_Anaerolineae_Anaerolineales_Anaerolineaceae_Anaerolinea_thermophila_UNI_1:0.119373285)1.000:0.060490791,((CG2_30_FULL_Anaerolineae_57_67:0.160587388,((Bacteria_Chloroflexi_RIFOXYC12_FULL_Chloroflexi_59_14:0.007117714,CG1_02_FULL_Anaerolineae_58_13:0.011478242)1.000:0.138150615,Bacteria_Chloroflexi_RBG_16_Chloroflexi_51_16:0.237325336)0.993:0.045114304)0.994:0.043872766,(Bacteria_Chloroflexi_GWC2_Chloroflexi_49_37:0.156138307,(CG2_30_FULL_Anaerolineae_58_95:0.005051938,CG_4_10_14_0_8_um_filter_cor_Chloroflexi_57_5:0.095587462)1.000:0.108919011)0.997:0.041089454)1.000:0.053186152)0.992:0.039104994)1.000:0.084964287)0.083:0.038699447)1.000:0.129723009,Bacteria_Chloroflexi_Anaerolineae_uncultured_SG8_19:0.342804433)0.831:0.036516240)0.990:0.049777107)0.882:0.040040813,((Bacteria_Chloroflexi_RBG_16_Chloroflexi_56_8:0.375457241,Bacteria_Chloroflexi_RBG_16_Chloroflexi_57_9:0.221636747)0.990:0.063307218,(Bacteria_Chloroflexi_Anaerolineae_uncultured_SMTZ_84:0.269504307,Bacteria_Chloroflexi_RBG_13_Chloroflexi_56_8:0.334883027)0.638:0.056921442)0.997:0.063236245)1.000:0.097656650)0.962:0.037852970)0.949:0.037313707)1.000:0.105921597,(((Bacteria_Armatimonadetes_RBG_19FT_COMBO_Armatimonadetes_69_19:0.152694876,Bacteria_Armatimonadetes_13_1_40CM_Armatimonadetes_64_14:0.201865979)1.000:0.095988024,(Bacteria_CP_Armatimonadetes_CSP1_3:0.205119479,Bacteria_Armatimonadetes_RBG_16_Armatimonadetes_67_12:0.259128275)0.664:0.037001072)1.000:0.239591008,((Bacteria_Armatimonadetes_Fimbriimonas_ginsengisoli_Gsoil_348:0.532823719,(Bacteria_Armatimonadetes_Armatimonadetes_bacterium_JGI_0000077_K19_TAbiofilm_001_240:0.275787419,Bacteria_Armatimonadetes_Chthonomonadetes_Chthonomonadales_Chthonomonadaceae_Chthonomonas_calidirosea_T49_EMBL_Bank_version_circular_IHQD:0.222119496)1.000:0.150375259)1.000:0.128093633,(Bacteria_KD3_62_uncultured_DG_56:0.478372843,(CG06_land_8_20_14_3_00_150_Armatimonadetes_66_21:0.374290982,CG_4_8_14_3_um_filter_Armatimonadetes_58_9:0.353815778)1.000:0.155622665)0.729:0.076434427)0.980:0.061062844)0.403:0.034316212)0.993:0.043423299,(((Bacteria_Actinobacteria_Actinobacteria_Rubrobacteridae_Rubrobacterales_Rubrobacterineae_Rubrobacteraceae_Rubrobacter_xylanophilus_DSM_9941:0.433936203,((Actinobacteria_bacterium_RBG_13_63_9:0.053614082,Actinobacteria_bacterium_RBG_16_64_13:0.061416268)1.000:0.333077697,(Actinobacteria_bacterium_RBG_16_68_12:0.354364350,(Bacteria_Actinobacteria_Actinobacteria_Rubrobacteridae_Thermoleophilales_Thermoleophilaceae_Thermoleophilum_album_ATCC_35263:0.302532168,(Bacteria_Actinobacteria_Actinobacteria_Rubrobacteridae_Solirubrobacterales_Patulibacteraceae_Patulibacter_sp._I11:0.226070051,(Bacteria_Actinobacteria_Actinobacteria_Rubrobacteridae_Solirubrobacterales_Conexibacteraceae_Conexibacter_woesei_DSM_14684:0.156471566,Bacteria_Actinobacteria_Actinobacteria_Rubrobacteridae_Solirubrobacterales_Solirubrobacteraceae_Solirubrobacter_soli_DSM_22325:0.228733889)0.987:0.061691369)1.000:0.102412638)1.000:0.121132306)0.969:0.070750530)0.998:0.090908729)1.000:0.091413184,((((Bacteria_Actinobacteria_Actinobacteria_Coriobacteridae_Coriobacteriales_Coriobacterineae_Coriobacteriaceae_Slackia_heliotrinireducens_DSM_20476:0.089932021,Bacteria_Actinobacteria_Actinobacteria_Coriobacteridae_Coriobacteriales_Coriobacterineae_Coriobacteriaceae_Slackia_piriformis_YIT_12062:0.084933253)1.000:0.043698897,((Bacteria_Actinobacteria_Actinobacteria_Coriobacteridae_Coriobacteriales_Coriobacterineae_Coriobacteriaceae_Cryptobacterium_curtum_DSM_15641:0.089070505,Bacteria_Actinobacteria_Actinobacteria_Coriobacteridae_Coriobacteriales_Coriobacterineae_Coriobacteriaceae_Denitrobacterium_detoxificans_DSM_21843:0.075112543)1.000:0.067797751,((Bacteria_Actinobacteria_Actinobacteria_Coriobacteridae_Coriobacteriales_Coriobacterineae_Coriobacteriaceae_Adlercreutzia_equolifaciens_DSM_19450:0.015734332,(Bacteria_Actinobacteria_Actinobacteria_Coriobacteridae_Coriobacteriales_Coriobacterineae_Coriobacteriaceae_Enterorhabdus_caecimuris_B7:0.009214010,Bacteria_Actinobacteria_Actinobacteria_Coriobacteridae_Coriobacteriales_Coriobacterineae_Coriobacteriaceae_Enterorhabdus_mucosicola_DSM_19490:0.016198482)0.894:0.012843481)1.000:0.110788010,(Bacteria_Actinobacteria_Coriobacteriia_Coriobacteriales_Coriobacteriaceae_Senegalemassilia_anaerobia_JC110:0.108052808,(Bacteria_Actinobacteria_Actinobacteria_Coriobacteridae_Coriobacteriales_Coriobacterineae_Coriobacteriaceae_Gordonibacter_pamelaeae_7_10_1_b_draft_genome.:0.045875881,(Bacteria_Actinobacteria_Actinobacteria_Coriobacteridae_Coriobacteriales_Coriobacterineae_Coriobacteriaceae_Eggerthella_lenta_DSM_2243:0.050100672,Bacteria_Actinobacteria_Actinobacteria_Coriobacteridae_Coriobacteriales_Coriobacterineae_Coriobacteriaceae_Eggerthella_sp._YY7918:0.054236853)0.113:0.013494284)0.919:0.018928138)0.723:0.017243632)0.955:0.020558325)0.992:0.031550022)1.000:0.101716899,((Bacteria_Actinobacteria_Actinobacteria_Coriobacteridae_Coriobacteriales_Coriobacterineae_Coriobacteriaceae_Collinsella_intestinalis_DSM_13280:0.073994262,(Bacteria_Actinobacteria_Coriobacteriia_Coriobacteriales_Coriobacteriaceae_Enorma_massiliensis_phI:0.069886286,Bacteria_Actinobacteria_Actinobacteria_Coriobacteridae_Coriobacteriales_Coriobacterineae_Coriobacteriaceae_Coriobacterium_glomerans_PW2_DSM_20642:0.123790930)0.729:0.029887828)1.000:0.095762707,((Bacteria_Actinobacteria_Actinobacteria_Coriobacteridae_Coriobacteriales_Coriobacterineae_Coriobacteriaceae_Atopobium_parvulum_DSM_20469:0.052117416,Bacteria_Actinobacteria_Actinobacteria_Coriobacteridae_Coriobacteriales_Coriobacterineae_Coriobacteriaceae_Atopobium_rimae_ATCC_49626:0.048423376)1.000:0.075400274,(Bacteria_Actinobacteria_Actinobacteria_Coriobacteridae_Coriobacteriales_Coriobacterineae_Coriobacteriaceae_Olsenella_sp.OF0356:0.064995094,Bacteria_Actinobacteria_Actinobacteria_Coriobacteridae_Coriobacteriales_Coriobacterineae_Coriobacteriaceae_Olsenella_uli_DSM_7084:0.077997462)0.991:0.044530435)1.000:0.097021834)1.000:0.120108019)1.000:0.215602683,(Actinobacteria_bacterium_RBG_19FT_COMBO_70_19:0.356102316,((Bacteria_Actinobacteria_Actinobacteria_Nitriliruptoridae_Nitriliruptorales_Nitriliruptoraceae_Nitriliruptor_alkaliphilus_DSM_45188:0.362208518,((((((Bacteria_Actinobacteria_Actinobacteria_Actinobacteridae_Actinomycetales_Streptomycineae_Streptomycetaceae_Streptomycetaceae_bacterium_MP113_05:0.081402459,Bacteria_Actinobacteria_Actinobacteria_Actinobacteridae_Actinomycetales_Streptomycineae_Streptomycetaceae_Streptomyces_coelicolor_A32:0.053122242)0.999:0.042475933,(Bacteria_Actinobacteria_Actinobacteria_Actinobacteridae_Actinomycetales_Streptomycineae_Streptomycetaceae_Kitasatospora_setae_KM_6054_NBRC_14216:0.069881681,Bacteria_Actinobacteria_Actinobacteria_Actinobacteridae_Actinomycetales_Streptomycineae_Streptomycetaceae_Streptacidiphilus_oryzae_TH49:0.057842330)1.000:0.036824215)1.000:0.076896573,(Bacteria_Actinobacteria_Actinobacteria_Actinobacteridae_Actinomycetales_Catenulisporineae_Actinospicaceae_Actinospica_robiniae_DSM_44927:0.097983538,Bacteria_Actinobacteria_Actinobacteria_Actinobacteridae_Actinomycetales_Catenulisporineae_Catenulisporaceae_Catenulispora_acidiphila_DSM_44928:0.120673915)1.000:0.078316039)1.000:0.042196004,(((Bacteria_Actinobacteria_Actinobacteria_Actinobacteridae_Actinomycetales_Frankineae_Acidothermaceae_Acidothermus_cellulolyticus_11B:0.212256518,((Bacteria_Actinobacteria_Actinobacteria_Actinobacteridae_Actinomycetales_Pseudonocardineae_Pseudonocardiaceae_Thermobispora_bispora_DSM_43833:0.067574526,(Bacteria_Actinobacteria_Actinobacteria_Actinobacteridae_Actinomycetales_Streptosporangineae_Streptosporangiaceae_Nonomuraea_coxensis_DSM_45129:0.055669651,(Bacteria_Actinobacteria_Actinobacteria_Actinobacteridae_Actinomycetales_Streptosporangineae_Streptosporangiaceae_Streptosporangium_roseum_DSM_43021:0.051891705,Bacteria_Actinobacteria_Actinobacteria_Actinobacteridae_Actinomycetales_Streptosporangineae_Streptosporangiaceae_Microbispora_sp._ATCC_PTA_5024:0.035943792)0.953:0.025308520)0.998:0.029060963)1.000:0.081176411,((Bacteria_Actinobacteria_Actinobacteria_Actinobacteridae_Actinomycetales_Streptosporangineae_Nocardiopsaceae_Nocardiopsis_alba_ATCC_BAA_2165:0.078736841,(Bacteria_Actinobacteria_Actinobacteria_Actinobacteridae_Actinomycetales_Streptosporangineae_Nocardiopsaceae_Thermobifida_fusca_YX:0.101205388,Bacteria_Actinobacteria_Actinobacteria_Actinobacteridae_Actinomycetales_Streptosporangineae_Nocardiopsaceae_Marinactinospora_thermotolerans_DSM_45154:0.043960845)0.573:0.020648628)1.000:0.093174965,(Bacteria_Actinobacteria_Actinobacteria_Actinobacteridae_Actinomycetales_Streptosporangineae_Thermomonosporaceae_Actinomadura_madurae_LIID_AJ290:0.094837094,Bacteria_Actinobacteria_Actinobacteria_Actinobacteridae_Actinomycetales_Streptosporangineae_Thermomonosporaceae_Thermomonospora_curvata_DSM_43183:0.094048256)1.000:0.062850185)0.279:0.027958090)1.000:0.055445959)0.977:0.026953075,((Bacteria_Actinobacteria_Actinobacteria_Actinobacteridae_Actinomycetales_Frankineae_Frankiaceae_Frankia_alni_ACN14a:0.159800323,(Bacteria_Actinobacteria_Actinobacteria_Actinobacteridae_Actinomycetales_Frankineae_Geodermatophilaceae_Blastococcus_saxobsidens_DD2:0.039462322,Bacteria_Actinobacteria_Actinobacteria_Actinobacteridae_Actinomycetales_Frankineae_Geodermatophilaceae_Geodermatophilus_obscurus_DSM_43160:0.056363362)1.000:0.125321606)0.812:0.035465547,(((((Bacteria_Actinobacteria_Actinobacteria_Actinobacteridae_Actinomycetales_Micromonosporineae_Micromonosporaceae_Micromonosporaceae_bacterium_URHE0070:0.110382193,((Bacteria_Actinobacteria_Actinobacteria_Actinobacteridae_Actinomycetales_Micromonosporineae_Micromonosporaceae_Actinoplanes_missouriensis_NBRC_102363:0.072401545,(Bacteria_Actinobacteria_Actinobacteria_Actinobacteridae_Actinomycetales_Micromonosporineae_Micromonosporaceae_Micromonospora_sp._L5:0.019676794,(Bacteria_Actinobacteria_Actinobacteria_Actinobacteridae_Actinomycetales_Micromonosporineae_Micromonosporaceae_Salinispora_arenicola_CNS_205:0.032911889,Bacteria_Actinobacteria_Actinobacteria_Actinobacteridae_Actinomycetales_Micromonosporineae_Micromonosporaceae_Verrucosispora_maris_AB_18_032:0.037596388)0.256:0.007992682)1.000:0.025533487)0.995:0.022906541,(Bacteria_Actinobacteria_Actinobacteria_Actinobacteridae_Actinomycetales_Micromonosporineae_Micromonosporaceae_Catelliglobosispora_koreensis_DSM_44566:0.083756625,Bacteria_Actinobacteria_Actinobacteria_Actinobacteridae_Actinomycetales_Micromonosporineae_Micromonosporaceae_Hamadaea_tsunoensis_DSM_44101:0.074625111)1.000:0.046595401)0.433:0.019356978)0.847:0.022417155,Bacteria_Actinobacteria_Actinobacteria_Actinobacteridae_Actinomycetales_Micromonosporineae_Micromonosporaceae_Longispora_albida_DSM_44784:0.093478136)1.000:0.070875095,(Bacteria_Actinobacteria_Actinobacteria_Actinobacteridae_Actinomycetales_Glycomycineae_Glycomycetaceae_Stackebrandtia_nassauensis_DSM_44728:0.112573511,(Bacteria_Actinobacteria_Actinobacteria_Actinobacteridae_Actinomycetales_Glycomycineae_Glycomycetaceae_Haloglycomyces_albus_DSM_45210:0.142297228,Bacteria_Actinobacteria_Actinobacteria_Actinobacteridae_Actinomycetales_Glycomycineae_Glycomycetaceae_Glycomyces_arizonensis_DSM_44726:0.059735397)1.000:0.144542647)1.000:0.082577716)1.000:0.051754815,Bacteria_Actinobacteria_Actinobacteria_Actinobacteridae_Actinomycetales_Frankineae_Cryptosporangiaceae_Cryptosporangium_arvum_YU_629_21_DSM_44712:0.150728939)0.926:0.026804205,(Bacteria_Actinobacteria_Actinobacteria_Actinobacteridae_Actinomycetales_Frankineae_Nakamurellaceae_Nakamurella_multipartita_DSM_44233:0.176153180,((((Bacteria_Actinobacteria_Actinobacteria_Actinobacteridae_Actinomycetales_Pseudonocardineae_Pseudonocardiaceae_Actinoalloteichus_cyanogriseus_DSM_43889:0.116614937,(Bacteria_Actinobacteria_Actinobacteria_Actinobacteridae_Actinomycetales_Actinopolysporineae_Actinopolysporaceae_Actinopolyspora_mortivallis_HS_1_DSM_44261:0.126263265,Bacteria_Actinobacteria_Actinobacteria_Actinobacteridae_Actinomycetales_Pseudonocardineae_Pseudonocardiaceae_Saccharopolyspora_erythraea_NRRL_2338:0.053086906)1.000:0.082327224)0.969:0.023496300,((Bacteria_Actinobacteria_Actinobacteria_Actinobacteridae_Actinomycetales_Pseudonocardineae_Pseudonocardiaceae_Sciscionella_marina_DSM_45152:0.144113611,(Bacteria_Actinobacteria_Actinobacteria_Actinobacteridae_Actinomycetales_Pseudonocardineae_Pseudonocardiaceae_Amycolatopsis_mediterranei_RB:0.067224636,(Bacteria_Actinobacteria_Actinobacteria_Actinobacteridae_Actinomycetales_Pseudonocardineae_Pseudonocardiaceae_Thermocrispum_agreste_DSM_44070:0.134967213,(Bacteria_Actinobacteria_Actinobacteria_Actinobacteridae_Actinomycetales_Pseudonocardineae_Pseudonocardiaceae_Prauserella_rugosa_DSM_43194:0.074488321,Bacteria_Actinobacteria_Actinobacteria_Actinobacteridae_Actinomycetales_Pseudonocardineae_Pseudonocardiaceae_Saccharomonospora_viridis_DSM_43017:0.066830318)0.536:0.016526912)0.402:0.016694290)1.000:0.048092463)1.000:0.039050576,(Bacteria_Actinobacteria_Actinobacteria_Actinobacteridae_Actinomycetales_Pseudonocardineae_Pseudonocardiaceae_Kutzneria_albida_DSM_43870:0.078947084,(Bacteria_Actinobacteria_Actinobacteria_Actinobacteridae_Actinomycetales_Pseudonocardineae_Pseudonocardiaceae_Actinokineospora_inagensis_DSM_44258:0.073707427,(Bacteria_Actinobacteria_Actinobacteria_Actinobacteridae_Actinomycetales_Pseudonocardineae_Pseudonocardiaceae_Saccharothrix_espanaensis_DSM_44229:0.043826413,Bacteria_Actinobacteria_Actinobacteria_Actinobacteridae_Actinomycetales_Pseudonocardineae_Pseudonocardiaceae_Actinosynnema_mirum_DSM_43827:0.033722575)1.000:0.047432987)0.944:0.021704050)0.853:0.021354336)0.468:0.011839679)0.994:0.022881817,(Bacteria_Actinobacteria_Actinobacteria_Actinobacteridae_Actinomycetales_Pseudonocardineae_Pseudonocardiaceae_Actinomycetospora_chiangmaiensis_DSM_45062:0.184048456,Bacteria_Actinobacteria_Actinobacteria_Actinobacteridae_Actinomycetales_Pseudonocardineae_Pseudonocardiaceae_Pseudonocardia_dioxanivorans_CB1190:0.152965680)0.975:0.039389363)0.348:0.016763438,(Bacteria_Actinobacteria_Actinobacteria_Actinobacteridae_Actinomycetales_Corynebacterineae_Segniliparaceae_Segniliparus_rotundus_DSM_44985:0.212853736,(Bacteria_Actinobacteria_Actinobacteria_Actinobacteridae_Actinomycetales_Corynebacterineae_Mycobacteriaceae_Amycolicicoccus_subflavus_DQS3_9A1:0.110837167,(((Bacteria_Actinobacteria_Actinobacteria_Actinobacteridae_Actinomycetales_Corynebacterineae_Tsukamurellaceae_Tsukamurella_paurometabola_DSM_20162:0.095924546,(Bacteria_Actinobacteria_Actinobacteria_Corynebacteriales_Gordoniaceae_Gordonia_sp._KTR9:0.024296051,Bacteria_Actinobacteria_Actinobacteria_Corynebacteriales_Gordoniaceae_Gordonia_bronchialis_DSM_43247:0.023949989)1.000:0.068446486)0.939:0.018564885,(Bacteria_Actinobacteria_Actinobacteria_Actinobacteridae_Actinomycetales_Corynebacterineae_Mycobacteriaceae_Mycobacterium_abscessus_bolletii_50594:0.125221897,(Bacteria_Actinobacteria_Actinobacteria_Actinobacteridae_Actinomycetales_Corynebacterineae_Nocardiaceae_Nocardia_brasiliensis_ATCC_700358:0.081436197,(Bacteria_Actinobacteria_Actinobacteria_Actinobacteridae_Actinomycetales_Corynebacterineae_Nocardiaceae_Smaragdicoccus_niigatensis_DSM_44881:0.107616061,Bacteria_Actinobacteria_Actinobacteria_Actinobacteridae_Actinomycetales_Corynebacterineae_Nocardiaceae_Rhodococcus_sp._BCP1:0.046295116)0.053:0.025331999)0.990:0.024223536)0.926:0.020955704)0.984:0.022858072,(Bacteria_Actinobacteria_Actinobacteria_Actinobacteridae_Actinomycetales_Corynebacterineae_Dietziaceae_Dietzia_cinnamea_P4_contig00104:0.110372270,(Bacteria_Actinobacteria_Actinobacteria_Actinobacteridae_Bifidobacteriales_unclassified_Bifidobacteriales_Turicella_otitidis_ATCC_51513:0.182795842,Bacteria_Actinobacteria_Actinobacteria_Actinobacteridae_Actinomycetales_Corynebacterineae_Corynebacteriaceae_Corynebacterium_argentoratense_DSM_44202:0.074043451)1.000:0.120517229)1.000:0.054186053)0.998:0.027124200)0.981:0.038969444)1.000:0.049704675)0.942:0.029107920)1.000:0.044890930)0.608:0.023597403)0.871:0.028118374)0.494:0.016798361,Bacteria_Actinobacteria_Actinobacteria_Actinobacteridae_Actinomycetales_Frankineae_Sporichthyaceae_Sporichthya_polymorpha_DSM_43042:0.170412454)0.955:0.020604469)0.657:0.023707042,(Bacteria_Actinobacteria_Actinobacteria_Actinobacteridae_Actinomycetales_Pseudonocardineae_Pseudonocardiaceae_Jiangella_gansuensis_YIM_002_DSM_44835:0.177459787,(Bacteria_Actinobacteria_Actinobacteria_Actinobacteridae_Actinomycetales_Propionibacterineae_Nocardioidaceae_Actinopolymorpha_alba_DSM_45243:0.180206482,((Bacteria_Actinobacteria_Actinobacteria_Actinobacteridae_Actinomycetales_Propionibacterineae_Nocardioidaceae_Kribbella_flavida_DSM_17836:0.146222163,((Bacteria_Actinobacteria_Actinobacteria_Actinobacteridae_Actinomycetales_Propionibacterineae_Nocardioidaceae_Propionicicella_superfundia_DSM_22317:0.156816371,((Bacteria_Actinobacteria_Actinobacteria_Actinobacteridae_Actinomycetales_Propionibacterineae_Propionibacteriaceae_Propionimicrobium_lymphophilum_DSM_4903:0.191533375,(Bacteria_Actinobacteria_Actinobacteria_Actinobacteridae_Actinomycetales_Propionibacterineae_Propionibacteriaceae_Propionibacterium_acnes_KPA171202:0.003302122,CG1_02_FULL_Propionibacterium_60_36:0.015205606)1.000:0.118183910)0.993:0.036670687,Bacteria_Actinobacteria_Actinobacteria_Actinobacteridae_Actinomycetales_Propionibacterineae_Propionibacteriaceae_Aestuariimicrobium_kwangyangense_DSM_21549:0.123585335)1.000:0.045443609)0.999:0.043822104,Bacteria_Actinobacteria_Actinobacteria_Actinobacteridae_Actinomycetales_Propionibacterineae_Propionibacteriaceae_Microlunatus_phosphovorus_NM_1:0.100907684)1.000:0.091079559)0.898:0.024369769,(Bacteria_Actinobacteria_Actinobacteria_Actinobacteridae_Actinomycetales_Propionibacterineae_Nocardioidaceae_Aeromicrobium_marinum_DSM_15272:0.144874654,(Bacteria_Actinobacteria_Actinobacteria_Actinobacteridae_Actinomycetales_Propionibacterineae_Nocardioidaceae_Marmoricola_sp._URHB0036:0.078849024,(Bacteria_Actinobacteria_Actinobacteria_Actinobacteridae_Actinomycetales_Propionibacterineae_Nocardioidaceae_Nocardioidaceae_bacterium_Broad_1_cont1.61:0.101020797,Bacteria_Actinobacteria_Actinobacteria_Actinobacteridae_Actinomycetales_Propionibacterineae_Nocardioidaceae_Nocardioides_sp._JS614:0.053969658)0.984:0.032517812)1.000:0.052317976)1.000:0.049085623)0.990:0.034281595)0.554:0.035787054)0.975:0.029870434)0.270:0.019778039,((((Bacteria_Actinobacteria_Actinobacteria_Actinobacteridae_Actinomycetales_Micrococcineae_Brevibacteriaceae_Brevibacterium_linens_BL2:0.185117432,(((Bacteria_Actinobacteria_marine_actinobacterium_IMCC13023:0.195380437,Bacteria_Actinobacteria_Actinobacteria_Micrococcales_Microbacteriaceae_Candidatus_Rhodoluna_lacicola_MWH_Ta8_Sequence_finished_Aug._2010:0.114119513)1.000:0.069067758,((Bacteria_Actinobacteria_Actinobacteria_Micrococcales_Microbacteriaceae_Zimmermannella_faecalis_ATCC_13722:0.079115683,Bacteria_Actinobacteria_Actinobacteria_Actinobacteridae_Actinomycetales_Micrococcineae_Microbacteriaceae_Gulosibacter_molinativorax_DSM_13485:0.082318503)1.000:0.118175415,(((Bacteria_Actinobacteria_Actinobacteria_Actinobacteridae_Actinomycetales_Micrococcineae_Microbacteriaceae_Curtobacterium_flaccumfaciens_UCD_AKU:0.030022636,Bacteria_Actinobacteria_Actinobacteria_Actinobacteridae_Actinomycetales_Micrococcineae_Microbacteriaceae_Curtobacterium_sp._9128:0.026761141)1.000:0.094956445,(Bacteria_Actinobacteria_Actinobacteria_Actinobacteridae_Actinomycetales_Micrococcineae_Microbacteriaceae_Rathayibacter_toxicus_DSM_7488:0.095256424,(Bacteria_Actinobacteria_Actinobacteria_Actinobacteridae_Actinomycetales_Micrococcineae_Microbacteriaceae_Microbacterium_paraoxydans_DH1b:0.107028936,((((Bacteria_Actinobacteria_Actinobacteria_Actinobacteridae_Actinomycetales_Micrococcineae_Microbacteriaceae_Salinibacterium_amurskyense_PAMC_21357:0.116802321,Bacteria_Actinobacteria_Actinobacteria_Actinobacteridae_Actinomycetales_Micrococcineae_Microbacteriaceae_Clavibacter_michiganensis_subsp._michiganensis_NCPPB_382:0.082798959)1.000:0.035825207,(Bacteria_Actinobacteria_Actinobacteria_Actinobacteridae_Actinomycetales_Micrococcineae_Microbacteriaceae_Agromyces_subbeticus_DSM_16689:0.071834392,(Bacteria_Actinobacteria_Actinobacteria_Actinobacteridae_Actinomycetales_Micrococcineae_Microbacteriaceae_Herbiconiux_sp._YR403:0.058890655,(Bacteria_Actinobacteria_Actinobacteria_Actinobacteridae_Actinomycetales_Micrococcineae_Microbacteriaceae_Cryobacterium_sp._MLB_32:0.067757234,Bacteria_Actinobacteria_Actinobacteria_Actinobacteridae_Actinomycetales_Micrococcineae_Microbacteriaceae_Glaciibacter_superstes_DSM_21135:0.036479986)1.000:0.034928829)0.175:0.020945779)0.987:0.017890120)0.588:0.010167969,(Bacteria_Actinobacteria_Actinobacteria_Actinobacteridae_Actinomycetales_Micrococcineae_Microbacteriaceae_Cryocola_sp._340MFSha3.1:0.024327512,Bacteria_Actinobacteria_Actinobacteria_Actinobacteridae_Actinomycetales_Micrococcineae_Microbacteriaceae_Leifsonia_xyli_xyli_CTCB07:0.040590326)1.000:0.033995886)0.991:0.017983685,(Bacteria_Actinobacteria_Actinobacteria_Actinobacteridae_Actinomycetales_Micrococcineae_Microbacteriaceae_Curtobacterium_ginsengisoli_DSM_22003:0.072882214,Bacteria_Actinobacteria_Actinobacteria_Actinobacteridae_Actinomycetales_Micrococcineae_Microbacteriaceae_Humibacter_albus_DSM_18994:0.064771871)0.991:0.027065777)0.522:0.014278167)0.822:0.014448737)0.629:0.014960825)0.904:0.024584425,(Bacteria_Actinobacteria_Actinobacteria_Actinobacteridae_Actinomycetales_Micrococcineae_Microbacteriaceae_Agrococcus_lahaulensis_DSM_17612:0.115301744,Bacteria_Actinobacteria_Actinobacteria_Actinobacteridae_Actinomycetales_Micrococcineae_Microbacteriaceae_Leucobacter_chromiiresistens_JG_31:0.124583391)0.888:0.026938802)0.382:0.015092581)1.000:0.048765044)1.000:0.060795986,((Bacteria_Actinobacteria_Actinobacteria_Actinobacteridae_Actinomycetales_Micrococcineae_Micrococcaceae_Nesterenkonia_alba_DSM_19423:0.158413617,((Bacteria_Actinobacteria_Actinobacteria_Actinobacteridae_Actinomycetales_Micrococcineae_Micrococcaceae_Micrococcus_luteus_NCTC_2665:0.079006134,Bacteria_Actinobacteria_Actinobacteria_Actinobacteridae_Actinomycetales_Micrococcineae_Micrococcaceae_Citricoccus_sp._CH26A:0.054177942)0.991:0.028119845,Bacteria_Actinobacteria_Actinobacteria_Actinobacteridae_Actinomycetales_Micrococcineae_Yaniellaceae_Yaniella_halotolerans_DSM_15476:0.195874665)0.251:0.029514931)1.000:0.043048328,((Bacteria_Actinobacteria_Actinobacteria_Micrococcales_Micrococcaceae_Rothia_dentocariosa_ATCC_17931:0.118374635,Bacteria_Actinobacteria_Actinobacteria_Actinobacteridae_Actinomycetales_Micrococcineae_Micrococcaceae_Kocuria_rhizophila_DC2201:0.098463641)1.000:0.041651977,(Bacteria_Actinobacteria_Actinobacteria_Actinobacteridae_Actinomycetales_Micrococcineae_Micrococcaceae_Arthrobacter_phenanthrenivorans_Sphe3:0.065311616,(Bacteria_Actinobacteria_Actinobacteria_Actinobacteridae_Actinomycetales_Micrococcineae_Micrococcaceae_Acaricomes_phytoseiuli_DSM_14247:0.063968293,Bacteria_Actinobacteria_Actinobacteria_Actinobacteridae_Actinomycetales_Micrococcineae_Micrococcaceae_Renibacterium_salmoninarum_ATCC_33209:0.070198457)0.628:0.022008900)1.000:0.052834689)0.460:0.016694060)1.000:0.046907910)0.924:0.021852569)1.000:0.033561440,((Bacteria_Actinobacteria_Actinobacteria_Actinobacteridae_Actinomycetales_Micrococcineae_Dermabacteraceae_Brachybacterium_faecium_DSM_4810:0.120877377,Bacteria_Actinobacteria_Actinobacteria_Actinobacteridae_Actinomycetales_Micrococcineae_Dermabacteraceae_Dermabacter_sp._HFH0086:0.122158511)1.000:0.119472354,(((((Bacteria_Actinobacteria_Actinobacteria_Actinobacteridae_Actinomycetales_Actinomycineae_Actinomycetaceae_Actinomyces_naeslundii_Howell_279_ATCC_12104:0.003575888,Bacteria_Actinobacteria_Actinobacteria_Actinobacteridae_Actinomycetales_Actinomycineae_Actinomycetaceae_Actinomyces_sp._oral_taxon_170_str._F0386:0.015179877)1.000:0.146833323,(Bacteria_Actinobacteria_Actinobacteria_Actinobacteridae_Actinomycetales_Actinomycineae_Actinomycetaceae_Varibaculum_cambriense_DSM_15806:0.212147737,Bacteria_Actinobacteria_Actinobacteria_Actinobacteridae_Actinomycetales_Actinomycineae_Actinomycetaceae_MobiluncusFalcivibrio_group_Mobiluncus_curtisii_ATCC_43063:0.218222005)1.000:0.071708517)0.480:0.028140150,(Bacteria_Actinobacteria_Actinobacteria_Actinobacteridae_Actinomycetales_Actinomycineae_Actinomycetaceae_Actinobaculum_schaalii_CCUG_27420:0.158341514,(Bacteria_Actinobacteria_Actinobacteria_Actinobacteridae_Actinomycetales_Actinomycineae_Actinomycetaceae_Trueperella_pyogenes_TP6375:0.130836836,Bacteria_Actinobacteria_Actinobacteria_Actinobacteridae_Actinomycetales_Actinomycineae_Actinomycetaceae_Arcanobacterium_haemolyticum_DSM_20595:0.095832276)1.000:0.059680912)1.000:0.094544754)0.338:0.030922236,((Bacteria_Actinobacteria_Actinobacteria_Actinobacteridae_Bifidobacteriales_Bifidobacteriaceae_Bifidobacterium_animalis_animalis_ATCC_25527:0.070561023,Bacteria_Actinobacteria_Actinobacteria_Actinobacteridae_Bifidobacteriales_Bifidobacteriaceae_Gardnerella_vaginalis_409_05:0.088057104)0.990:0.032498687,((Bacteria_Actinobacteria_Actinobacteria_Actinobacteridae_Bifidobacteriales_Bifidobacteriaceae_Parascardovia_denticolens_DSM_10105_Contig1484:0.060170803,Bacteria_Actinobacteria_Actinobacteria_Actinobacteridae_Bifidobacteriales_Bifidobacteriaceae_Scardovia_inopinata_F0304_genomic_scaffold_supercont1.1:0.057065714)0.996:0.039745794,Bacteria_Actinobacteria_Actinobacteria_Actinobacteridae_Bifidobacteriales_Bifidobacteriaceae_Alloscardovia_omnicolens_DSM_21503:0.092819377)0.303:0.025535904)1.000:0.301771997)0.997:0.037846415,((Bacteria_Actinobacteria_Actinobacteria_Actinobacteridae_Actinomycetales_Micrococcineae_Bogoriellaceae_Georgenia_sp._SUBG003:0.084464739,(Bacteria_Actinobacteria_Actinobacteria_Actinobacteridae_Actinomycetales_Micrococcineae_Beutenbergiaceae_Beutenbergia_cavernae_DSM_12333:0.093122145,Bacteria_Actinobacteria_Actinobacteria_Actinobacteridae_Actinomycetales_Micrococcineae_unclassified_Micrococcineae_Ruania_albidiflava_DSM_18029:0.104085296)0.974:0.024249114)0.923:0.022426994,((Bacteria_Actinobacteria_Actinobacteria_Actinobacteridae_Actinomycetales_Micrococcineae_Cellulomonadaceae_Actinotalea_ferrariae_CF5_4:0.071753070,Bacteria_Actinobacteria_Actinobacteria_Actinobacteridae_Actinomycetales_Micrococcineae_Cellulomonadaceae_Cellulomonas_flavigena_DSM_20109:0.093597012)0.967:0.022053012,((Bacteria_Actinobacteria_Actinobacteria_Actinobacteridae_Actinomycetales_Micrococcineae_Cellulomonadaceae_Paraoerskovia_marina_DSM_21750:0.082510694,(Bacteria_Actinobacteria_Actinobacteria_Actinobacteridae_Actinomycetales_Micrococcineae_Promicromonosporaceae_Cellulosimicrobium_cellulans_J36_ICCI:0.046972400,(Bacteria_Actinobacteria_Actinobacteria_Actinobacteridae_Actinomycetales_Micrococcineae_Promicromonosporaceae_Isoptericola_variabilis_225:0.053258066,(Bacteria_Actinobacteria_Actinobacteria_Actinobacteridae_Actinomycetales_Micrococcineae_Promicromonosporaceae_Xylanimonas_cellulosilytica_DSM_15894:0.058459610,Bacteria_Actinobacteria_Actinobacteria_Actinobacteridae_Actinomycetales_Micrococcineae_Promicromonosporaceae_Promicromonospora_kroppenstedtii_RS16_DSM_19349:0.069249855)0.835:0.016007194)0.978:0.013425832)0.750:0.013153299)0.860:0.008069973,(Bacteria_Actinobacteria_Actinobacteria_Actinobacteridae_Actinomycetales_Micrococcineae_Sanguibacteraceae_Sanguibacter_keddieii_DSM_10542:0.053598741,Bacteria_Actinobacteria_Actinobacteria_Actinobacteridae_Actinomycetales_Micrococcineae_Jonesiaceae_Jonesia_denitrificans_DSM_20603:0.121320497)0.997:0.029577044)0.970:0.012972034)1.000:0.035128909)0.998:0.034148007)0.959:0.024572312)0.677:0.017517566)0.997:0.028364024,(((Bacteria_Actinobacteria_Actinobacteria_Actinobacteridae_Actinomycetales_Micrococcineae_Dermatophilaceae_Dermatophilus_congolensis_DSM_44180:0.139087997,(Bacteria_Actinobacteria_Actinobacteria_Actinobacteridae_Actinomycetales_Micrococcineae_Dermatophilaceae_Austwickia_chelonae_NBRC_105200:0.095607125,(Bacteria_Actinobacteria_Actinobacteria_Actinobacteridae_Actinomycetales_Micrococcineae_Dermatophilaceae_Mobilicoccus_pelagius_NBRC_104925:0.085756178,Bacteria_Actinobacteria_Actinobacteria_Actinobacteridae_Actinomycetales_Micrococcineae_Dermatophilaceae_Kineosphaera_limosa_NBRC_100340:0.071564236)0.898:0.025427267)0.104:0.017377827)0.958:0.027090864,((Bacteria_Actinobacteria_Actinobacteria_Actinobacteridae_Actinomycetales_Micrococcineae_Intrasporangiaceae_Intrasporangium_calvum_DSM_43043:0.036620340,Bacteria_Actinobacteria_Actinobacteria_Actinobacteridae_Actinomycetales_Micrococcineae_Intrasporangiaceae_Terracoccus_sp._273MFTsu3.1:0.042695328)1.000:0.061302787,(Bacteria_Actinobacteria_Actinobacteria_Actinobacteridae_Actinomycetales_Micrococcineae_Intrasporangiaceae_Arsenicicoccus_bolidensis_DSM_15745:0.097691521,(Bacteria_Actinobacteria_Actinobacteria_Actinobacteridae_Actinomycetales_Micrococcineae_Intrasporangiaceae_Janibacter_sp._HTCC2649:0.077486154,Bacteria_Actinobacteria_Actinobacteria_Actinobacteridae_Actinomycetales_Micrococcineae_Intrasporangiaceae_Tetrasphaera_elongata_DSM_14184:0.083853629)1.000:0.052238648)0.832:0.022125440)0.984:0.022818492)0.928:0.022030301,(Bacteria_Actinobacteria_Actinobacteria_Actinobacteridae_Actinomycetales_Micrococcineae_Dermacoccaceae_Kytococcus_sedentarius_DSM_20547:0.162868247,((Bacteria_Actinobacteria_Actinobacteria_Actinobacteridae_Actinomycetales_Micrococcineae_Intrasporangiaceae_Ornithinimicrobium_pekingense_DSM_21552:0.057411870,Bacteria_Actinobacteria_Actinobacteria_Actinobacteridae_Actinomycetales_Micrococcineae_Intrasporangiaceae_Serinicoccus_marinus_MCCC_1A05965:0.079015569)1.000:0.086911852,(Bacteria_Actinobacteria_Actinobacteria_Actinobacteridae_Actinomycetales_Micrococcineae_Dermacoccaceae_Demetria_terragena_DSM_11295:0.117544946,Bacteria_Actinobacteria_Actinobacteria_Actinobacteridae_Actinomycetales_Micrococcineae_Dermacoccaceae_Dermacoccus_nishinomiyaensis_M25:0.088356368)0.884:0.028311640)0.065:0.015652324)0.996:0.035560758)0.999:0.038629016)0.614:0.023936049,Bacteria_Actinobacteria_Actinobacteria_Actinobacteridae_Actinomycetales_Kineosporiineae_Kineosporiaceae_Kineococcus_radiotolerans_SRS30216:0.160973205)1.000:0.059158236)1.000:0.226647780)0.837:0.057542865,((Actinobacteria_bacterium_RBG_16_70_17:0.171672035,(Actinobacteria_bacterium_RBG_16_67_15:0.136790196,(Actinobacteria_bacterium_RBG_16_67_10:0.058256344,Actinobacteria_bacterium_RBG_16_68_21:0.065301158)1.000:0.070547771)0.991:0.054178435)1.000:0.236560505,((Bacteria_Actinobacteria_Actinobacteria_Acidimicrobidae_Acidimicrobiales_Acidimicrobineae_Acidimicrobiaceae_Acidimicrobium_ferrooxidans_DSM_10331:0.195473943,Bacteria_Actinobacteria_Actinobacteria_Acidimicrobidae_Acidimicrobiales_Acidimicrobineae_Acidimicrobiaceae_Ferrimicrobium_acidiphilum_DSM_19497:0.208572324)1.000:0.216576539,(Bacteria_Actinobacteria_Actinobacteria_unclassified_Actinobacteria_Candidatus_Microthrix_parvicella_Bio17_1:0.248637090,Bacteria_Actinobacteria_Actinobacteria_Acidimicrobidae_Acidimicrobiales_Acidimicrobineae_Acidimicrobiaceae_Ilumatobacter_coccineum_YM16_304:0.291807767)1.000:0.107235453)1.000:0.078594687)1.000:0.080958253)0.725:0.051862929)0.998:0.074308753)0.844:0.045642986)0.944:0.052331412,((CG_4_10_14_0_8_um_filter_cor_Actinobacteria_50_43:0.282406462,(Actinobacteria_bacterium_RBG_19FT_COMBO_36_27:0.109836007,(CG08_land_8_20_14_0_20_Actinobacteria_35_9:0.068818026,Actinobacteria_bacterium_RBG_13_35_12:0.056083024)0.978:0.046344944)1.000:0.480508900)0.918:0.064542381,(Bacteria_CP_novel_BJP_IG2158_Novel_57_21:0.384126075,Actinobacteria_bacterium_RBG_13_55_18:0.319387458)1.000:0.098650596)0.560:0.021002477)1.000:0.097376235)0.949:0.046701833)0.217:0.023207045)0.000:0.018447172)0.835:0.033552463)0.685:0.026044288)0.998:0.048410197)0.000:0.021679544,(((CG1_02_FULL_Hydrogenedentes_42_14:0.601516937,(Bacteria_CP_NKB19_candidate_division_NKB19_bacterium_JGI_0000039_J10_Combined_Assembly_NKB19_1__NKB19:0.003157772,Bacteria_CP_NKB19_candidate_division_NKB19_bacterium_JGI_0000059_N10_TAbiofilm_001_172:0.008253942)1.000:0.531858521)0.998:0.117324364,(Bacteria_CP_BRC1_BJP_IG2102_BRC1_58_13:0.407250729,Bacteria_BRC1_uncultured_SMTZ_51:0.386087928)1.000:0.245976257)0.923:0.047757372,((((((Bacteria_CP_WWE1_DOLJORAL78_WWE1_32_13:0.237195258,Candidatus_Delongbacteria_bacterium_GWF2_40_14:0.262859141)1.000:0.397764703,((((Bacteria_BacteroidetesChlorobi_group_Chlorobi_Chlorobia_Chlorobiales_Chlorobiaceae_Chloroherpeton_thalassium_ATCC_35110:0.188825016,(Bacteria_BacteroidetesChlorobi_group_Chlorobi_Chlorobia_Chlorobiales_Chlorobiaceae_Prosthecochloris_aestuarii_DSM_271:0.136268611,(Bacteria_BacteroidetesChlorobi_group_Chlorobi_Chlorobia_Chlorobiales_Chlorobiaceae_Chlorobaculum_parvum_NCIB_8327:0.141773234,(Bacteria_BacteroidetesChlorobi_group_Chlorobi_Chlorobia_Chlorobiales_Chlorobiaceae_ChlorobiumPelodictyon_group_Chlorobium_chlorochromatii_CaD3:0.121527662,Bacteria_BacteroidetesChlorobi_group_Chlorobi_Chlorobia_Chlorobiales_Chlorobiaceae_ChlorobiumPelodictyon_group_Pelodictyon_luteolum_DSM_273:0.110171206)1.000:0.047231301)0.592:0.029523660)1.000:0.176729853)1.000:0.252511905,((Bacteria_RIF-IGX_GWF2_RIF_IGX_33_9:0.317218890,Bacteria_RIF-IGX_RIFOXYC2_FULL_RIF_IGX_35_21:0.267338616)1.000:0.228759731,((((Bacteria_BacteroidetesChlorobi_group_Ignavibacteria_Ignavibacteria_Ignavibacteriales_Ignavibacteriaceae_Ignavibacterium_album_Mat9_16_JCM_16511:0.130385551,(Bacteria_Ignavibacteria_RBG_16_Ignavibacteria_36_9:0.003806179,Ignavibacteria_bacterium_RBG_16_36_9:0.007825696)1.000:0.169987997)0.829:0.031930445,(Bacteria_Ignavibacteria_RIFOXYD12_FULL_Ignavibacteria_36_8:0.171677671,((CG2_30_FULL_Ignavibacteria_36_16:0.135085619,((CG12_big_fil_rev_8_21_14_0_65_Ignavibacteriales_30_8:0.042141744,CG_4_9_14_3_um_filter_150_Ignavibacteriales_30_11:0.046686253)1.000:0.138094781,CG08_land_8_20_14_0_20_Ignavibacteria_37_9:0.208459440)0.908:0.035877006)0.978:0.028201179,(Bacteria_Ignavibacteria_RIFOXYA2_FULL_Ignavibacteria_37_17:0.076081685,Bacteria_Ignavibacteria_RBG_16_Ignavibacteria_34_14:0.070070462)1.000:0.082053591)0.186:0.018455455)0.976:0.026996991)1.000:0.056530011,((Bacteria_Ignavibacteria_RBG_13_Ignavibacteria_36_8:0.162904709,(CG_4_9_14_3_um_filter_150_Ignavibacteriales_34_10:0.215340096,(Bacteria_Ignavibacteria_GWB2_Ignavibacteria_35_6b:0.137710067,CG18_big_fil_WC_8_21_14_2_50_Ignavibacteriales_31_20:0.204383731)0.322:0.028594118)0.996:0.034636276)0.061:0.022193533,(Bacteria_BacteroidetesChlorobi_group_Ignavibacteria_Ignavibacteria_Ignavibacteriales_Ignavibacteriaceae_Melioribacter_roseus_P3M:0.107314724,Bacteria_Ignavibacteria_RIFOXYC2_FULL_Ignavibacteria_38_25:0.158062334)1.000:0.052969105)0.999:0.048380491)1.000:0.140796110,(CG07_land_8_20_14_0_80_Ignavibacteriales_59_12:0.271067329,(Bacteria_Ignavibacteria_RIFCSPLOWO2_02_FULL_Ignavibacteria_55_14:0.188593887,(Bacteria_Ignavibacteria_GWA2_Ignavibacteria_54_16:0.111515792,Bacteria_Ignavibacteria_GWA2_Ignavibacteriae_55_25:0.105627540)1.000:0.061824610)1.000:0.092041092)1.000:0.085306326)0.824:0.038164092)0.861:0.045534520)0.737:0.051147518,(((Bacteroidetes_bacterium_RIFCSPLOWO2_12_FULL_37_12:0.414358878,(Bacteria_BacteroidetesChlorobi_group_Bacteroidetes_Bacteroidetes_Order_III._Incertae_sedis_Thermonema_rossianum_DSM_10300:0.231421555,(((Bacteria_BacteroidetesChlorobi_group_Bacteroidetes_Cytophagia_Cytophagales_Cytophagaceae_Microscilla_marina_ATCC_23134_unfinished_sequence:0.234953219,(((Bacteria_BacteroidetesChlorobi_group_Bacteroidetes_Cytophagia_Cytophagales_Cyclobacteriaceae_Cyclobacterium_marinum_DSM_745:0.102376418,(Bacteria_BacteroidetesChlorobi_group_Bacteroidetes_Cytophagia_Cytophagales_Cytophagaceae_Anditalea_andensis_LY1:0.058158327,(((Bacteria_BacteroidetesChlorobi_group_Bacteroidetes_Cytophagia_Cytophagales_Cytophagaceae_Rhodonellum_psychrophilum_DSM_17998:0.069223311,Bacteria_BacteroidetesChlorobi_group_Bacteroidetes_Cytophagia_Cytophagales_Cyclobacteriaceae_Belliella_baltica_BA134_DSM_15883:0.044443953)0.983:0.013496028,(Bacteria_BacteroidetesChlorobi_group_Bacteroidetes_Cytophagia_Cytophagales_Cyclobacteriaceae_Nitritalea_halalkaliphila_LW7_Draft1:0.091295258,(Bacteria_BacteroidetesChlorobi_group_Bacteroidetes_Cytophagia_Cytophagales_Cyclobacteriaceae_Mariniradius_saccharolyticus_AK6:0.083897464,(Bacteria_BacteroidetesChlorobi_group_Bacteroidetes_Cytophagia_Cytophagales_Cyclobacteriaceae_Cecembia_lonarensis_LW9:0.036833411,(Bacteria_BacteroidetesChlorobi_group_Bacteroidetes_Cytophagia_Cytophagales_Cyclobacteriaceae_Aquiflexum_balticum_BA160_DSM_16537:0.038857470,Bacteria_BacteroidetesChlorobi_group_Bacteroidetes_Cytophagia_Cytophagales_Cyclobacteriaceae_Indibacter_alkaliphilus_LW1_Draft1:0.047948417)0.992:0.017646653)0.081:0.007344465)0.673:0.014640723)0.910:0.011240725)0.972:0.013099703,(Bacteria_BacteroidetesChlorobi_group_Bacteroidetes_Cytophagia_Cytophagales_Cyclobacteriaceae_Algoriphagus_sp._PR1_unfinished_sequence:0.069725896,Bacteria_BacteroidetesChlorobi_group_Bacteroidetes_Cytophagia_Cytophagales_Cyclobacteriaceae_Echinicola_vietnamensis_KMM_6221_DSM_17526:0.074690046)0.828:0.016059315)0.173:0.010205114)0.992:0.026067018)1.000:0.107322013,(Bacteria_BacteroidetesChlorobi_group_Bacteroidetes_Cytophagia_Cytophagales_Flammeovirgaceae_Marivirga_tractuosa_DSM_4126:0.203970369,((Bacteria_BacteroidetesChlorobi_group_Bacteroidetes_Cytophagia_Cytophagales_Flammeovirgaceae_Nafulsella_turpanensis_ZLM_10:0.115846367,Bacteria_BacteroidetesChlorobi_group_Bacteroidetes_Cytophagia_Cytophagales_Flammeovirgaceae_Cesiribacter_andamanensis_AMV16:0.150378904)1.000:0.058274276,(Bacteria_BacteroidetesChlorobi_group_Bacteroidetes_Cytophagia_Cytophagales_Flammeovirgaceae_Fulvivirga_imtechensis_AK7:0.141839593,CG17_big_fil_post_rev_8_21_14_2_50_Cytophagales_40_13:0.195913513)0.675:0.028168785)0.776:0.028057991)0.908:0.022296830)1.000:0.035509450,((((Bacteria_BacteroidetesChlorobi_group_Bacteroidetes_Cytophagia_Cytophagales_Cytophagaceae_Fibrella_aestuarina:0.116259780,(Bacteria_BacteroidetesChlorobi_group_Bacteroidetes_Cytophagia_Cytophagales_Cytophagaceae_Rudanella_lutea_DSM_19387:0.069835130,(Bacteria_BacteroidetesChlorobi_group_Bacteroidetes_Cytophagia_Cytophagales_Cytophagaceae_Fibrisoma_limi_BUZ_3:0.045616772,Bacteria_BacteroidetesChlorobi_group_Bacteroidetes_Cytophagia_Cytophagales_Cytophagaceae_Spirosoma_linguale_DSM_74:0.080080949)1.000:0.043443443)0.839:0.035161775)1.000:0.090553649,(Bacteria_BacteroidetesChlorobi_group_Bacteroidetes_Cytophagia_Cytophagales_Cytophagaceae_Runella_slithyformis_LSU4_DSM_19594:0.146628255,Bacteria_BacteroidetesChlorobi_group_Bacteroidetes_Cytophagia_Cytophagales_Cytophagaceae_Dyadobacter_fermentans_DSM_18053:0.151372204)0.749:0.035201635)0.978:0.036072497,((Bacteria_BacteroidetesChlorobi_group_Bacteroidetes_Cytophagia_Cytophagales_Cytophagaceae_Emticicia_oligotrophica_GPTSA100_15_DSM_17448:0.137488077,Bacteria_BacteroidetesChlorobi_group_Bacteroidetes_Cytophagia_Cytophagales_Cytophagaceae_Leadbetterella_byssophila_DSM_17132:0.172915281)1.000:0.087144436,Bacteria_BacteroidetesChlorobi_group_Bacteroidetes_Cytophagia_Cytophagales_Cytophagaceae_Flectobacillus_major_VKMB_859_DSM_103:0.167171841)0.208:0.029062236)1.000:0.078577042,((Bacteria_BacteroidetesChlorobi_group_Bacteroidetes_Cytophagia_Cytophagales_Cytophagaceae_Hymenobacter_sp._APR13:0.139195012,(Bacteria_BacteroidetesChlorobi_group_Bacteroidetes_Cytophagia_Cytophagales_Cytophagaceae_Pontibacter_roseus_DSM_17521:0.115565513,(Bacteria_BacteroidetesChlorobi_group_Bacteroidetes_Cytophagia_Cytophagales_Cytophagaceae_Adhaeribacter_aquaticus_MBRG1.5_DSM_16391:0.052488788,CG18_big_fil_WC_8_21_14_2_50_Cytophagales_42_9:0.075961630)1.000:0.084629854)0.969:0.038110970)1.000:0.097831595,(Bacteria_BacteroidetesChlorobi_group_Bacteroidetes_Cytophagia_Cytophagales_Cytophagaceae_Cytophaga_hutchinsonii_ATCC_33406:0.164283713,Bacteria_BacteroidetesChlorobi_group_Bacteroidetes_Cytophagia_Cytophagales_Cytophagaceae_Sporocytophaga_myxococcoides_DSM_11118:0.155184881)1.000:0.063666737)0.286:0.030800235)0.936:0.024889760)0.928:0.018520873)0.659:0.021695314,((Bacteria_BacteroidetesChlorobi_group_Bacteroidetes_Cytophagia_Cytophagales_Cytophagaceae_Flexibacter_litoralis_Fx_l1_DSM_6794:0.025867086,CG_4_10_14_3_um_filter_Flexibacter_32_15:0.015178538)1.000:0.288318370,Bacteria_BacteroidetesChlorobi_group_Bacteroidetes_Cytophagia_Cytophagales_Flammeovirgaceae_Flexithrix_dorotheae_DSM_6795:0.210738736)0.917:0.055335265)0.844:0.025823230,Bacteria_BacteroidetesChlorobi_group_Bacteroidetes_Cytophagia_Cytophagales_Amoebophilaceae_Candidatus_Amoebophilus_asiaticus_5a2:0.382382276)0.545:0.023335972)0.988:0.043850757)0.284:0.018977945,(((Bacteria_BacteroidetesChlorobi_group_Bacteroidetes_Sphingobacteriia_Sphingobacteriales_Chitinophagaceae_Chitinophaga_pinensis_DSM_2588:0.138021842,((Bacteria_BacteroidetesChlorobi_group_Bacteroidetes_Sphingobacteriia_Sphingobacteriales_Chitinophagaceae_Segetibacter_koreensis_DSM_18137:0.122932865,Sphingobacteriia_bacterium_RIFOXYD2_FULL_35_12:0.127672556)0.298:0.029781176,(Bacteria_BacteroidetesChlorobi_group_Bacteroidetes_Sphingobacteriia_Sphingobacteriales_Chitinophagaceae_Niastella_koreensis_GR20_10_DSM_17620:0.131066892,(Bacteria_BacteroidetesChlorobi_group_Bacteroidetes_Sphingobacteriia_Sphingobacteriales_Chitinophagaceae_Niabella_soli_JS13_8_DSM_19437:0.106851686,Bacteria_BacteroidetesChlorobi_group_Bacteroidetes_Sphingobacteriia_Sphingobacteriales_Chitinophagaceae_Terrimonas_ferruginea_DSM_30193:0.068307247)1.000:0.079602717)0.772:0.022295070)1.000:0.059286361)1.000:0.195882949,((Bacteria_BacteroidetesChlorobi_group_Bacteroidetes_Sphingobacteriia_Sphingobacteriales_Saprospiraceae_Saprospira_grandis_Lewin:0.199806762,Bacteria_BacteroidetesChlorobi_group_Bacteroidetes_Sphingobacteriia_Sphingobacteriales_Saprospiraceae_Aureispira_sp._CCB_QB1:0.187759885)1.000:0.117409589,(Bacteria_BacteroidetesChlorobi_group_Bacteroidetes_Sphingobacteriia_Sphingobacteriales_Saprospiraceae_Lewinella_cohaerens_DSM_23179:0.202952546,Bacteria_BacteroidetesChlorobi_group_Bacteroidetes_Sphingobacteriia_Sphingobacteriales_Saprospiraceae_Haliscomenobacter_hydrossis_O_DSM_1100:0.212427520)0.988:0.073050744)1.000:0.117086174)0.999:0.067026084,((((CG18_big_fil_WC_8_21_14_2_50_Flavobacteriales_32_9:0.114852398,(Bacteroidetes_bacterium_RIFCSPLOWO2_12_FULL_31_6:0.131080541,CG_4_9_14_3_um_filter_150_Flavobacteriales_32_8:0.056648651)1.000:0.065909930)1.000:0.136778012,(Bacteria_BacteroidetesChlorobi_group_Bacteroidetes_Flavobacteriia_Flavobacteriales_Cryomorphaceae_Crocinitomix_catalasitica_ATCC_23190:0.185315539,(Bacteroidetes_bacterium_RIFCSPHIGHO2_02_FULL_44_7:0.134039163,(Bacteria_BacteroidetesChlorobi_group_Bacteroidetes_Flavobacteriia_Flavobacteriales_Cryomorphaceae_Fluviicola_taffensis_RW262_DSM_16823:0.042894794,Fluviicola_sp._RIFCSPHIGHO2_02_FULL_43_260:0.052350652)1.000:0.073500988)1.000:0.099409190)1.000:0.087814521)0.999:0.048409903,((((CG03_land_8_20_14_0_80_cor_Flavobacteriales_35_15:0.172148011,(Flavobacteria_bacterium_RIFCSPLOWO2_12_FULL_35_11:0.110213117,(((CG_4_9_14_0_8_um_filter_Flavobacteriaceae_31_91:0.081918324,Bacteria_BacteroidetesChlorobi_group_Bacteroidetes_Flavobacteriia_Flavobacteriales_Flavobacteriaceae_Polaribacter_sp._MED152:0.042643319)1.000:0.028216685,Bacteria_BacteroidetesChlorobi_group_Bacteroidetes_Flavobacteriia_Flavobacteriales_Flavobacteriaceae_Lutibacter_sp._Hel_I_33_5:0.048692079)0.002:0.014503676,Bacteria_BacteroidetesChlorobi_group_Bacteroidetes_Flavobacteriia_Flavobacteriales_Flavobacteriaceae_Tenacibaculum_ovolyticum_DSM_18103:0.066918680)1.000:0.064305812)0.860:0.027102789)0.995:0.028992425,(((Bacteria_BacteroidetesChlorobi_group_Bacteroidetes_Flavobacteriia_Flavobacteriales_Flavobacteriaceae_Kordia_algicida_OT_1_unfinished_sequence:0.075661615,(((Bacteria_BacteroidetesChlorobi_group_Bacteroidetes_Flavobacteriia_Flavobacteriales_Flavobacteriaceae_Joostella_marina_En5_DSM_19592:0.052681421,Bacteria_BacteroidetesChlorobi_group_Bacteroidetes_Flavobacteriia_Flavobacteriales_Flavobacteriaceae_Galbibacter_sp._ck_I2_15:0.056702061)1.000:0.039383647,(Bacteria_BacteroidetesChlorobi_group_Bacteroidetes_Flavobacteriia_Flavobacteriales_Flavobacteriaceae_Zhouia_amylolytica_AD3:0.061443454,(Bacteria_BacteroidetesChlorobi_group_Bacteroidetes_Flavobacteriia_Flavobacteriales_Flavobacteriaceae_Sinomicrobium_oceani_CGMCC_1.12145:0.063632393,(Bacteria_BacteroidetesChlorobi_group_Bacteroidetes_Flavobacteriia_Flavobacteriales_Flavobacteriaceae_Imtechella_halotolerans_K1:0.052301273,Bacteria_BacteroidetesChlorobi_group_Bacteroidetes_Flavobacteriia_Flavobacteriales_Flavobacteriaceae_Capnocytophaga_ochracea_DSM_7271:0.124771118)0.994:0.023413348)0.892:0.015711320)0.260:0.014709164)0.917:0.012434278,(((Bacteria_BacteroidetesChlorobi_group_Bacteroidetes_Flavobacteriia_Flavobacteriales_Flavobacteriaceae_Eudoraea_adriatica_DSM_19308:0.074585571,Bacteria_BacteroidetesChlorobi_group_Bacteroidetes_Flavobacteriia_Flavobacteriales_Flavobacteriaceae_Cellulophaga_lytica_HI1:0.066043064)0.024:0.010753665,((Bacteria_BacteroidetesChlorobi_group_Bacteroidetes_Flavobacteriia_Flavobacteriales_Flavobacteriaceae_Zobellia_uliginosa_MAR_2009_138:0.061235058,Bacteria_BacteroidetesChlorobi_group_Bacteroidetes_Flavobacteriia_Flavobacteriales_Flavobacteriales_bacterium_HTCC2170:0.054726093)0.976:0.021643285,Bacteria_BacteroidetesChlorobi_group_Bacteroidetes_Flavobacteriia_Flavobacteriales_Flavobacteriaceae_Arenibacter_certesii_DSM_19833:0.092914930)0.874:0.010815180)0.983:0.017825042,(Bacteria_BacteroidetesChlorobi_group_Bacteroidetes_Flavobacteriia_Flavobacteriales_Flavobacteriaceae_Muricauda_ruestringensis_B1_DSM_13258:0.080453077,Bacteria_BacteroidetesChlorobi_group_Bacteroidetes_Flavobacteriia_Flavobacteriales_Flavobacteriaceae_Robiginitalea_biformata_HTCC2501:0.090740349)0.931:0.021313360)1.000:0.048308272)0.995:0.018749030)0.946:0.013236114,(((Bacteria_BacteroidetesChlorobi_group_Bacteroidetes_Flavobacteriia_Flavobacteriales_Flavobacteriaceae_Mesonia_mobilis_DSM_19841:0.096257837,((Bacteria_BacteroidetesChlorobi_group_Bacteroidetes_Flavobacteriia_Flavobacteriales_Flavobacteriaceae_Donghaeana_dokdonensis_DSW_6:0.150205725,Bacteria_BacteroidetesChlorobi_group_Bacteroidetes_Flavobacteriia_Flavobacteriales_Flavobacteriaceae_Psychroflexus_gondwanensis_ACAM_44:0.184390271)0.271:0.027214072,Bacteria_BacteroidetesChlorobi_group_Bacteroidetes_Flavobacteriia_Flavobacteriales_Flavobacteriaceae_Croceibacter_atlanticus_HTCC2559_Re_annotation_of_existing_genome_that_was_not_originally_submitted_by_me:0.102023859)0.232:0.024025733)0.931:0.020604836,((Bacteria_BacteroidetesChlorobi_group_Bacteroidetes_Flavobacteriia_Flavobacteriales_Flavobacteriaceae_Salinimicrobium_xinjiangense_DSM_19287:0.059471104,Bacteria_BacteroidetesChlorobi_group_Bacteroidetes_Flavobacteriia_Flavobacteriales_Flavobacteriaceae_Gillisia_sp._CAL575:0.064291650)0.292:0.012079444,(Bacteria_BacteroidetesChlorobi_group_Bacteroidetes_Flavobacteriia_Flavobacteriales_Flavobacteriaceae_Gramella_forsetii_KT0803:0.051710182,(Bacteria_BacteroidetesChlorobi_group_Bacteroidetes_Flavobacteriia_Flavobacteriales_Flavobacteriaceae_Zunongwangia_profunda_SM_A87:0.073454747,Bacteria_BacteroidetesChlorobi_group_Bacteroidetes_Flavobacteriia_Flavobacteriales_Flavobacteriaceae_Salegentibacter_sp._Hel_I_6:0.047826537)0.299:0.015564251)1.000:0.028968611)0.980:0.026163432)0.997:0.025467507,(Bacteria_BacteroidetesChlorobi_group_Bacteroidetes_Flavobacteriia_Flavobacteriales_Flavobacteriaceae_Aquimarina_megaterium_XH134:0.077003147,((Bacteria_BacteroidetesChlorobi_group_Bacteroidetes_Flavobacteriia_Flavobacteriales_Flavobacteriaceae_Leeuwenhoekiella_blandensis_MED217:0.078987020,Bacteria_BacteroidetesChlorobi_group_Bacteroidetes_Flavobacteriia_Flavobacteriales_Flavobacteriaceae_Krokinobacter_sp._4H_3_7_5:0.103471055)1.000:0.047292584,((Bacteria_BacteroidetesChlorobi_group_Bacteroidetes_Flavobacteriia_Flavobacteriales_Flavobacteriaceae_Aequorivita_sublithincola_QSSC9_3_DSM_14238:0.078594099,CG18_big_fil_WC_8_21_14_2_50_Flavobacteriaceae_34_36:0.073347502)1.000:0.045643009,(((Bacteria_BacteroidetesChlorobi_group_Bacteroidetes_Flavobacteriia_Flavobacteriales_Flavobacteriaceae_Formosa_agariphila_KMM_3901:0.037047327,Bacteria_BacteroidetesChlorobi_group_Bacteroidetes_Flavobacteriia_Flavobacteriales_Flavobacteriaceae_Bizionia_argentinensis_JUB59_DSM_19628:0.080082458)0.828:0.011197371,((Bacteria_BacteroidetesChlorobi_group_Bacteroidetes_Flavobacteriia_Flavobacteriales_Flavobacteriaceae_Flavobacteriaceae_bacterium_P7_3_5:0.044164187,(CG_4_9_14_3_um_filter_150_Flavobacteriaceae_33_16:0.041273820,Bacteria_BacteroidetesChlorobi_group_Bacteroidetes_Flavobacteriia_Flavobacteriales_Flavobacteriaceae_Gaetbulibacter_saemankumensis_DSM_17032:0.042617862)0.268:0.012094151)0.991:0.017331270,(Bacteria_BacteroidetesChlorobi_group_Bacteroidetes_Flavobacteriia_Flavobacteriales_Flavobacteriaceae_Lacinutrix_sp._5H_3_7_4:0.034116316,(Bacteria_BacteroidetesChlorobi_group_Bacteroidetes_Flavobacteriia_Flavobacteriales_Flavobacteriaceae_Olleya_sp._Hel_I_94:0.030042817,Bacteria_BacteroidetesChlorobi_group_Bacteroidetes_Flavobacteriia_Flavobacteriales_Flavobacteriaceae_Mesoflavibacter_zeaxanthinifaciens_DSM_18436:0.026753005)0.999:0.018151551)0.998:0.017898211)0.731:0.006826831)0.932:0.010877240,((Bacteria_BacteroidetesChlorobi_group_Bacteroidetes_Flavobacteriia_Flavobacteriales_Flavobacteriaceae_Sediminibacter_sp._Hel_I_10:0.059305693,Bacteria_BacteroidetesChlorobi_group_Bacteroidetes_Flavobacteriia_Flavobacteriales_Flavobacteriaceae_Gelidibacter_mesophilus_DSM_14095:0.073861918)0.985:0.022768210,Bacteria_BacteroidetesChlorobi_group_Bacteroidetes_Flavobacteriia_Flavobacteriales_Flavobacteriaceae_Winogradskyella_psychrotolerans_RS_3:0.096180756)0.953:0.016111719)1.000:0.030524110)0.953:0.015931896)0.321:0.011665147)0.751:0.018643405)0.994:0.023797677)0.941:0.019561701,(CG_4_9_14_3_um_filter_150_Flavobacteriales_40_17:0.155744542,(Bacteria_BacteroidetesChlorobi_group_Bacteroidetes_Flavobacteriia_Flavobacteriales_Flavobacteriaceae_Myroides_odoratimimus_CCUG_12700:0.087400248,(Bacteria_BacteroidetesChlorobi_group_Bacteroidetes_Flavobacteriia_Flavobacteriales_Flavobacteriaceae_Flavobacterium_psychrophilum_JIP0286:0.075645932,(Flavobacteria_bacterium_RIFCSPLOWO2_12_FULL_31_7:0.087664345,Flavobacteria_bacterium_GWF1_32_7:0.031889364)0.562:0.020604332)0.664:0.023576271)1.000:0.057484687)0.966:0.026779191)0.999:0.033798464)1.000:0.081230971,(Bacteria_BacteroidetesChlorobi_group_Bacteroidetes_Flavobacteriia_Flavobacteriales_Blattabacteriaceae_Blattabacterium_sp._Blattella_germanica_str._Bge:0.600807689,((Bacteria_BacteroidetesChlorobi_group_Bacteroidetes_Flavobacteriia_Flavobacteriales_Flavobacteriaceae_Elizabethkingia_anophelis_NUH6:0.051141021,((Bacteria_BacteroidetesChlorobi_group_Bacteroidetes_Flavobacteriia_Flavobacteriales_Flavobacteriaceae_Riemerella_anatipestifer_RA_CH_2:0.049387811,Bacteria_BacteroidetesChlorobi_group_Bacteroidetes_Flavobacteriia_Flavobacteriales_Flavobacteriaceae_Bergeyella_zoohelcum_CCUG_30536:0.062856810)0.866:0.017348417,(Bacteria_BacteroidetesChlorobi_group_Bacteroidetes_Flavobacteriia_Flavobacteriales_Flavobacteriaceae_Chryseobacterium_gregarium_DSM_19109:0.045759011,Bacteria_BacteroidetesChlorobi_group_Bacteroidetes_Flavobacteriia_Flavobacteriales_Flavobacteriaceae_Epilithonimonas_tenax_DSM_16811:0.063214820)1.000:0.030779347)0.622:0.016315106)1.000:0.132910049,(Bacteria_BacteroidetesChlorobi_group_Bacteroidetes_Flavobacteriia_Flavobacteriales_Flavobacteriaceae_Ornithobacterium_rhinotracheale_DSM_15997:0.150766182,(Bacteria_BacteroidetesChlorobi_group_Bacteroidetes_Flavobacteriia_Flavobacteriales_Flavobacteriaceae_Empedobacter_brevis_ATCC_43319:0.075578221,Bacteria_BacteroidetesChlorobi_group_Bacteroidetes_Flavobacteriia_Flavobacteriales_Flavobacteriaceae_Weeksella_virosa_DSM_16922:0.070766558)1.000:0.082193234)0.910:0.032690409)0.990:0.041728124)0.979:0.045970584)0.999:0.045093372,Bacteria_BacteroidetesChlorobi_group_Bacteroidetes_Flavobacteriia_Flavobacteriales_Cryomorphaceae_Owenweeksia_Owenweeksia_hongkongensis_DSM_17368:0.260984132)1.000:0.055100859)1.000:0.044877011,((Bacteroidetes_bacterium_RIFCSPLOWO2_12_FULL_35_15:0.213215476,(Bacteria_BacteroidetesChlorobi_group_Bacteroidetes_Sphingobacteriia_Sphingobacteriales_Sphingobacteriaceae_Solitalea_canadensis_USAM_9D_DSM_3403:0.137646782,(Bacteria_BacteroidetesChlorobi_group_Bacteroidetes_Sphingobacteriia_Sphingobacteriales_Sphingobacteriaceae_Pedobacter_saltans_DSM_12145:0.105842118,((Bacteria_BacteroidetesChlorobi_group_Bacteroidetes_Sphingobacteriia_Sphingobacteriales_Sphingobacteriaceae_Olivibacter_sitiensis_DSM_17696:0.048844044,(Bacteria_BacteroidetesChlorobi_group_Bacteroidetes_Sphingobacteriia_Sphingobacteriales_Sphingobacteriaceae_Pseudosphingobacterium_domesticum_DSM_18733:0.027078124,Bacteria_BacteroidetesChlorobi_group_Bacteroidetes_Sphingobacteriia_Sphingobacteriales_Sphingobacteriaceae_Sphingobacterium_sp._21:0.014529704)1.000:0.029065546)1.000:0.049120999,(Bacteria_BacteroidetesChlorobi_group_Bacteroidetes_Sphingobacteriia_Sphingobacteriales_Sphingobacteriaceae_Arcticibacter_svalbardensis_MN12_7:0.097198731,Bacteria_BacteroidetesChlorobi_group_Bacteroidetes_Sphingobacteriia_Sphingobacteriales_Sphingobacteriaceae_Mucilaginibacter_paludis_TPT56_DSM_18603:0.097871857)0.979:0.024486583)0.990:0.030989560)1.000:0.053838920)1.000:0.105530266)0.832:0.030989911,(((((Bacteroidetes_bacterium_RBG_13_46_8:0.215824800,(Bacteroidetes_bacterium_GWA2_40_15:0.078141317,(Bacteroidetes_bacterium_RBG_13_42_15:0.067657673,(Bacteroidetes_bacterium_RBG_19FT_COMBO_42_10:0.041601555,Bacteroidetes_bacterium_RBG_13_43_22:0.043902529)1.000:0.044336356)0.995:0.030101869)1.000:0.131023910)0.182:0.038560993,(Bacteroidetes_bacterium_GWE2_32_14:0.040650075,(Bacteroidetes_bacterium_GWD2_33_33:0.025523182,Bacteroidetes_bacterium_GWA2_31_9b:0.042137433)0.989:0.023527937)1.000:0.142662225)0.568:0.030174372,((Bacteroidetes_bacterium_GWF2_40_14:0.071054635,(Bacteroidetes_bacterium_GWE2_40_15:0.048034213,Bacteroidetes_bacterium_GWE2_39_28:0.047233788)0.999:0.034518220)1.000:0.165060286,(Bacteria_BacteroidetesChlorobi_group_Bacteroidetes_Bacteroidia_Bacteroidales_Rikenellaceae_Rikenella_microfusus_Q_1_DSM_15922:0.111449563,Bacteria_BacteroidetesChlorobi_group_Bacteroidetes_Bacteroidia_Bacteroidales_Rikenellaceae_Alistipes_finegoldii_AHN_2437_DSM_17242:0.143374986)1.000:0.075169726)1.000:0.078867131)0.093:0.021723075,(((Bacteroidetes_bacterium_GWF2_49_14:0.215882799,Bacteroidetes_bacterium_GWF2_38_335:0.169442762)0.182:0.038039757,((Bacteroidetes_bacterium_GWF2_33_38:0.162000142,Bacteroidetes_bacterium_GWA2_30_7:0.174803530)1.000:0.065667520,(Bacteroidetes_bacterium_GWF2_35_48:0.192447707,(CG23_combo_of_CG06-09_8_20_14_all_150_Bacteroidetes_32_9:0.096230522,(Bacteroidetes_bacterium_GWA2_32_17:0.001451563,CG_4_8_14_3_um_filter_Bacteroidetes_31_14:0.011031621)1.000:0.086215245)1.000:0.154321910)0.226:0.030385317)0.990:0.033135296)0.185:0.020496935,((((Bacteria_BacteroidetesChlorobi_group_Bacteroidetes_Bacteroidia_Bacteroidales_Porphyromonadaceae_Butyricimonas_virosa_DSM_23226:0.076917478,Bacteria_BacteroidetesChlorobi_group_Bacteroidetes_Bacteroidia_Bacteroidales_Porphyromonadaceae_Odoribacter_splanchnicus_DSM_20712:0.088987593)1.000:0.144156166,((Bacteria_BacteroidetesChlorobi_group_Bacteroidetes_Cytophagia_Cytophagales_Cytophagaceae_Cytophaga_fermentans_IAM_14302_DSM_9555:0.129753618,(Bacteria_BacteroidetesChlorobi_group_Bacteroidetes_Bacteroidia_Bacteroidales_Marinilabiaceae_Alkaliflexus_imshenetskii_Z_7010_DSM_15055:0.099038222,(Bacteria_BacteroidetesChlorobi_group_Bacteroidetes_Bacteroidia_Bacteroidales_Marinilabiaceae_Anaerophaga_sp._HS1:0.058874594,(Bacteria_BacteroidetesChlorobi_group_Bacteroidetes_Bacteroidia_Bacteroidales_Marinilabiaceae_Anaerophaga_thermohalophila_Fru22_DSM_12881:0.025211605,Bacteria_BacteroidetesChlorobi_group_Bacteroidetes_Bacteroidia_Bacteroidales_Marinilabiaceae_Marinilabilia_salmonicolor_JCM_21150:0.065085594)0.980:0.033718780)1.000:0.059212648)0.964:0.037012037)1.000:0.060745758,((Bacteria_BacteroidetesChlorobi_group_Bacteroidetes_Bacteroidia_Bacteroidales_Porphyromonadaceae_Paludibacter_propionicigenes_WB4:0.044924598,CG2_30_FULL_Porphyromonadaceae_38_12:0.070089012)1.000:0.099423270,((Bacteria_BacteroidetesChlorobi_group_Bacteroidetes_Bacteroidia_Bacteroidales_Porphyromonadaceae_Coprobacter_fastidiosus_NSB1:0.067064781,Bacteria_BacteroidetesChlorobi_group_Bacteroidetes_Bacteroidia_Bacteroidales_Porphyromonadaceae_Barnesiella_viscericola_C46_DSM_18177:0.084053840)0.999:0.040443515,((((Bacteria_BacteroidetesChlorobi_group_Bacteroidetes_Bacteroidia_Bacteroidales_Prevotellaceae_Prevotella_tannerae_ATCC_51259:0.141519945,(Bacteria_BacteroidetesChlorobi_group_Bacteroidetes_Bacteroidia_Bacteroidales_Prevotellaceae_Hallella_seregens_ATCC_51272:0.000000005,Bacteria_BacteroidetesChlorobi_group_Bacteroidetes_Bacteroidia_Bacteroidales_Prevotellaceae_Prevotella_dentalis_ES_2772_DSM_3688:0.002484569)1.000:0.152395121)1.000:0.049278008,Bacteria_BacteroidetesChlorobi_group_Bacteroidetes_Bacteroidia_Bacteroidales_Prevotellaceae_Paraprevotella_xylaniphila_YIT_11841_P_xylaniphilaYIT11841_1.0_Cont168.1:0.052985346)1.000:0.053600218,Bacteria_BacteroidetesChlorobi_group_Bacteroidetes_Bacteroidia_Bacteroidales_Bacteroidaceae_Bacteroides_fragilis_NCTC_9343:0.055146292)1.000:0.070947824,((((Bacteria_BacteroidetesChlorobi_group_Bacteroidetes_Bacteroidia_Bacteroidales_Porphyromonadaceae_Parabacteroides_distasonis_ATCC_8503:0.053071679,Bacteria_BacteroidetesChlorobi_group_Bacteroidetes_Bacteroidia_Bacteroidales_Porphyromonadaceae_Tannerella_forsythensis_ATCC_43037:0.104108737)0.940:0.024731884,Bacteria_BacteroidetesChlorobi_group_Bacteroidetes_Bacteroidia_Bacteroidales_Porphyromonadaceae_Porphyromonas_gingivalis_W83:0.144931203)0.403:0.014935316,Bacteria_BacteroidetesChlorobi_group_Bacteroidetes_Bacteroidia_Bacteroidales_Candidatus_Azobacteroides_pseudotrichonymphae_genomovar._CFP2:0.313355880)0.488:0.015616882,(Bacteria_BacteroidetesChlorobi_group_Bacteroidetes_Bacteroidia_Bacteroidales_Porphyromonadaceae_Dysgonomonas_gadei_ATCC_BAA_286_cont1.32:0.087793815,(Bacteroidetes_bacterium_GWC2_46_850:0.057518667,Bacteria_BacteroidetesChlorobi_group_Bacteroidetes_Bacteroidia_Bacteroidales_Porphyromonadaceae_Proteiniphilum_acetatigenes_DSM_18083:0.041199718)1.000:0.085487967)0.997:0.034785765)0.999:0.030627045)0.424:0.015660642)0.995:0.037046185)1.000:0.103264227)0.819:0.032454447)0.959:0.027458134,(Bacteria_BacteroidetesChlorobi_group_Bacteroidetes_unclassified_Bacteroidetes_Prolixibacter_bellariivorans_ATCC_BAA_1284:0.127256788,(Bacteria_BacteroidetesChlorobi_group_Bacteroidetes_Bacteroidia_Bacteroidales_Prolixibacteraceae_Draconibacterium_orientale_FH5:0.134813514,(Bacteroidetes_bacterium_GWB2_41_8:0.098243253,Bacteroidetes_bacterium_GWE2_42_39:0.085245905)0.994:0.044388932)0.999:0.046907813)1.000:0.063667838)0.951:0.030814693,Bacteroidetes_bacterium_GWE2_40_63:0.204928891)0.994:0.032660169)0.120:0.014400889)1.000:0.071097032,((Bacteroidetes_bacterium_GWF2_43_63:0.296384051,(Bacteroidetes_bacterium_GWF2_43_11:0.229735878,(CG2_30_FULL_Bacteroidetes_33_31:0.240449484,(Bacteroidetes_bacterium_GWF2_41_31:0.005360879,CG18_big_fil_WC_8_21_14_2_50_Bacteroidetes_41_14:0.006971385)1.000:0.214333003)0.624:0.048881281)0.298:0.029378888)0.966:0.049156877,(CG2_30_FULL_Bacteroidetes_32_10:0.171445801,Bacteroidetes_bacterium_GWE2_29_8:0.258850788)0.556:0.045989458)1.000:0.048580266)0.998:0.034939177)0.185:0.018989802)1.000:0.055314366)0.877:0.043648794)1.000:0.195533199,((Bacteria_BacteroidetesChlorobi_group_Bacteroidetes_Sphingobacteriia_Sphingobacteriales_Chitinophagaceae_Balneola_vulgaris_DSM_17893:0.124158020,Bacteria_BacteroidetesChlorobi_group_Bacteroidetes_Sphingobacteriia_Sphingobacteriales_Chitinophagaceae_Gracilimonas_tropica_DSM_19535:0.118866429)1.000:0.305627391,(CG12_big_fil_rev_8_21_14_0_65_Bacteroidetes_60_17:0.244805903,(Bacteria_BacteroidetesChlorobi_group_Bacteroidetes_Bacteroidetes_Order_II._Incertae_sedis_Rhodothermaceae_Rhodothermus_marinus_DSM_4252:0.223963345,Bacteria_BacteroidetesChlorobi_group_Bacteroidetes_Bacteroidetes_Order_II._Incertae_sedis_Rhodothermaceae_Salisaeta_longa_DSM_21114:0.312466385)0.106:0.044077110)1.000:0.128463247)0.926:0.063229456)1.000:0.093541769)1.000:0.082874918,((Bacteria_KSB1_uncultured_SMTZ_31:0.508891273,(Bacteria_Caldithrix_RBG_13_Caldithrix_44_9:0.340738523,Bacteria_unclassified_Bacteria_Caldithrix_abyssi_LF13_DSM_13497:0.278511169)1.000:0.090573248)0.981:0.039166440,((Bacteria_Caldithrix_RBG_16_Caldithrix_48_16:0.340450271,Bacteria_KSB1_uncultured_SMTZ_57:0.416089551)0.971:0.062434566,((CG1_02_FULL_SAR406_48_14:0.419741998,(Bacteria_Marine_group_A_SAR406_SAR406_cluster_bacterium_sp._SCGC_AAA003_E22_Tropical_gyre_001_268:0.456874382,(Bacteria_Marine_group_A_SAR406_SAR406_cluster_bacterium_JGI_0000113_D11:0.354297049,(Bacteria_Marine_group_A_SAR406_SAR406_cluster_bacterium_SCGC_AAA298_D23:0.120907335,(Bacteria_Marine_group_A_SAR406_SAR406_cluster_bacterium_JGI_0000113_G11:0.200747143,Bacteria_Marine_group_A_SAR406_SAR406_cluster_bacterium_SCGC_AAA076_M08:0.015511843)1.000:0.105482102)1.000:0.405710793)0.999:0.125165614)0.992:0.071764138)0.878:0.060071455,(Bacteria_Marine_group_A_SAR406_SAR406_cluster_bacterium_SCGC_AAA257_N23_Etoliko_001_146:0.207855866,(CG08_land_8_20_14_0_20_SAR406_45_22:0.208427757,(Bacteria_Marine_group_A_SAR406_SAR406_cluster_bacterium_JGI_0000039_D08_Combined_Assembly_SAR406_1__SAR406:0.048958308,(Bacteria_Marine_group_A_SAR406_SAR406_cluster_bacterium_JGI_0000039_D08_TAsludge_001_149:0.000000005,(Bacteria_Marine_group_A_SAR406_SAR406_cluster_bacterium_JGI_0000059_L03_TAbiofilm_001_169:0.000000005,Bacteria_Marine_group_A_SAR406_SAR406_cluster_bacterium_JGI_0000039_E15_TAsludge_001_150:0.000000005)0.944:0.002555385)0.937:0.008706413)1.000:0.215812123)0.998:0.068080559)1.000:0.166716931)1.000:0.111742543)0.919:0.032890962)0.273:0.022126190)0.758:0.036760069)1.000:0.065807378,(((Bacteria_CP_WS3_candidate_division_WS3_bacterium_SCGC_AAA252_D10_SAK_001_39:0.161890326,Bacteria_CP_WS3_candidate_division_WS3_bacterium_SCGC_AAA252_E07_SAK_001_42:0.136225017)1.000:0.397461695,(Bacteria_CP_TA06_BJP_IG2158_TA06_novel_48_33:0.451742878,((((Bacteria_Zixibacteria_uncultured_SMTZ_73_3:0.142297598,(Bacteria_Zixibacteria_uncultured_SMTZ1_73:0.068041623,Bacteria_Zixibacteria_uncultured_SMTZ_73:0.063339894)1.000:0.079725601)1.000:0.097786204,(Bacteria_Zixibacteria_RBG_16_Zixibacteria_43_9:0.195731287,Bacteria_Zixibacteria_uncultured_SMTZ_73_2:0.239490822)0.648:0.045428826)1.000:0.075315191,((Bacteria_CP_Zixibacteria_RBG1:0.049230107,candidate_division_Zixibacteria_bacterium_RBG_16_40_9:0.074096962)1.000:0.177984874,(Bacteria_Zixibacteria_RBG_16_Zixibacteria_50_21:0.152563766,candidate_division_Zixibacteria_bacterium_RBG_16_48_11:0.192342119)1.000:0.182833391)1.000:0.097905378)0.998:0.059997753,(Bacteria_Zixibacteria_RBG_16_Zixibacteria_53_22:0.386401456,(Bacteria_Zixibacteria_uncultured_DG_27:0.288757890,CG_4_9_14_3_um_filter_150_Zixibacteria_46_8:0.332821882)0.869:0.075735800)0.998:0.062617316)0.338:0.035885880)1.000:0.077443086)0.992:0.046767800,((Bacteria_Zixibacteria_uncultured_SMTZ_81:0.378824402,(Candidatus_Edwardsbacteria_bacterium_RifOxyC12_full_54_24:0.454895611,(Bacteria_TA06_uncultured_DG_24:0.002226991,(Bacteria_TA06_uncultured_SMTZ_40:0.0,Bacteria_TA06_uncultured_SMTZ1_40:0.0):0.000812787)1.000:0.379949962)0.976:0.076650411)0.523:0.041563194,(Candidatus_Handelsmanbacteria_bacterium_RIFCSPLOWO2_12_FULL_64_10:0.469287484,(Bacteria_WS3_uncultured_DG_63:0.282703558,Candidatus_Eisenbacteria_bacterium_RBG_16_71_46:0.382668007)1.000:0.137263205)0.832:0.043550063)0.938:0.049080007)0.462:0.029845666)0.905:0.027795913,(((((Bacteria_Gemmatimonadetes_Gemmatimonadetes_Gemmatimonadetes_bacterium_KBS708:0.135942313,(Bacteria_Gemmatimonadetes_Gemmatimonadetes_Gemmatimonadales_Gemmatimonadaceae_Gemmatimonas_aurantiaca_T_27:0.050891890,Bacteria_Gemmatimonadetes_Gemmatimonadetes_Gemmatimonadales_Gemmatimonadaceae_Gemmatimonas_sp._AP64:0.044970123)1.000:0.123127523)1.000:0.171922163,((Bacteria_Gemmatimonadetes_GWC2_Gemmatimonadetes_71_10:0.098596308,Bacteria_Gemmatimonadetes_RIFCSPLOWO2_02_FULL_Gemmatimonadetes_71_11:0.112378894)1.000:0.133725283,((Bacteria_Gemmatimonadetes_RBG_16_Gemmatimonadetes_66_8:0.122193016,Bacteria_Gemmatimonadetes_RIFCSPLOWO2_12_FULL_Gemmatimonadetes_68_9:0.141300165)1.000:0.073503014,(Bacteria_Gemmatiomonas_uncultured_SG8_17:0.155227268,Bacteria_Gemmatiomonas_uncultured_SG8_28:0.167730706)0.974:0.050067347)1.000:0.086833805)0.987:0.065864248)1.000:0.115842483,((Bacteria_Gemmatiomonas_uncultured_SG8_38_2:0.105026227,Bacteria_Gemmatiomonas_uncultured_SMTZ_52:0.117731285)1.000:0.199699766,(Bacteria_Gemmatimonadetes_Gemmatimonadetes_Gemmatimonadetes_bacterium_SCGC_AAA003_K10:0.277647788,(Bacteria_Gemmatiomonas_uncultured_SG8_23:0.115686158,(Bacteria_Gemmatimonadetes_Gemmatimonadetes_Gemmatimonadetes_bacterium_SCGC_AAA007_O21:0.019867598,Bacteria_Gemmatimonadetes_Gemmatimonadetes_Gemmatimonadetes_bacterium_SCGC_AB_629_I08:0.012773937)1.000:0.158430309)1.000:0.102797655)1.000:0.106498453)0.951:0.065640714)1.000:0.149231116,(Candidatus_Glassbacteria_bacterium_RIFCSPLOWO2_12_FULL_58_11:0.419876335,(Bacteria_RIF5_RBG_16_RIF05_58_8:0.010310613,Candidatus_Glassbacteria_bacterium_RBG_16_58_8:0.009605803)1.000:0.483362233)0.926:0.062714242)1.000:0.117689412,(CG_4_9_14_3_um_filter_150_novel_Bacteria_65_15:0.566050954,((CG2_30_FULL_Fibrobacteres_45_31:0.097688327,(Bacteria_FibrobacteresAcidobacteria_group_Fibrobacteres_Fibrobacteria_Fibrobacterales_Fibrobacteraceae_Fibrobacter_succinogenes_elongatus_HM2:0.000000005,Bacteria_FibrobacteresAcidobacteria_group_Fibrobacteres_Fibrobacteria_Fibrobacterales_Fibrobacteraceae_Fibrobacter_succinogenes_subsp._succinogenes_S85:0.004056590)1.000:0.105755068)1.000:0.478683823,(Bacteria_CP_TG3_candidate_division_TG3_bacterium_ACht1:0.557023401,Candidatus_Raymondbacteria_bacterium_RIFOXYA1_FULL_49_35:0.470675690)0.362:0.074638673)1.000:0.098911485)0.858:0.062756452)0.739:0.047790155)0.987:0.048849977,((CG23_combo_of_CG06-09_8_20_14_all_150_Stahlbacteria_34_7:0.614304243,(CG23_combo_of_CG06-09_8_20_14_all_150_Stahlbacteria_40_9:0.563864559,(Bacteria_WOR-3_RBG_13_WOR_3_43_14:0.180348426,(Bacteria_WOR_3_uncultured_SMTZ_42:0.197319543,Bacteria_WOR_3_uncultured_SMTZ_60:0.199328971)0.552:0.038820855)1.000:0.393484265)0.982:0.100251284)0.850:0.075627125,(((Bacteria_CP_WWE1_candidate_division_WWE1_bacterium_JGI_0000014_H19_Combined_Assembly_WWE1_4__WWE1:0.003857674,Bacteria_CP_WWE1_candidate_division_WWE1_bacterium_JGI_0000014_H19_Etoliko_001_275:0.008673504)1.000:0.218988342,((Bacteria_CP_KSB1_candidate_division_KSB1_bacterium_SCGC_AAA252_N14_SAK_002_78:0.000000005,Bacteria_CP_KSB1_candidate_division_KSB1_bacterium_SCGC_AAA255_C20_SAK_001_123:0.007771525)1.000:0.028039958,(Bacteria_CP_KSB1_candidate_division_KSB1_bacterium_SCGC_AAA252_E13_SAK_001_43:0.000780074,(Bacteria_CP_KSB1_candidate_division_KSB1_bacterium_SCGC_AAA252_F02_SAK_001_45:0.017901103,(Bacteria_CP_KSB1_candidate_division_KSB1_bacterium_SCGC_AAA252_M08_SAK_001_72:0.0,Bacteria_CP_KSB1_candidate_division_KSB1_bacterium_SCGC_AAA252_O17_SAK_001_87:0.0,Bacteria_CP_KSB1_candidate_division_KSB1_bacterium_SCGC_AAA255_B16_SAK_001_121:0.0):0.000000006)0.739:0.000790180)0.999:0.019699658)1.000:0.206894361)1.000:0.234249291,(Bacteria_Cloacimonas_DOLZORAL124_Cloacimonas_38_13:0.294444529,(Bacteria_CP_WWE1_Candidatus_Cloacamonas_acidaminovorans:0.002492244,(Bacteria_CP_WWE1_candidate_division_WWE1_bacterium_JGI_0000039_M09_TAsludge_001_159:0.000000005,(Bacteria_CP_WWE1_candidate_division_WWE1_bacterium_JGI_0000039_G13_Combined_Assembly_WWE1_1__WWE1:0.008895042,Bacteria_CP_WWE1_candidate_division_WWE1_bacterium_JGI_0000059_L07_TAbiofilm_001_170:0.000000005)0.000:0.000000006)0.971:0.007391266)1.000:0.301170855)1.000:0.197519566)1.000:0.184097629)0.998:0.086411350)0.848:0.047820773,(Candidatus_Coatesbacteria_bacterium_RBG_13_66_14:0.671363416,(Bacteria_unclassified_Bacteria_Poribacteria_Candidatus_Poribacteria_WGA_3G_final_clean_version:0.150878260,Bacteria_unclassified_Bacteria_Poribacteria_Candidatus_Poribacteria_sp._WGA_4C_final_clean_version:0.139976696)1.000:0.396435606)0.984:0.084210071)0.875:0.030325293)0.978:0.031721939,((((CG23_combo_of_CG06-09_8_20_14_all_150_Desantisbacteria_40_23:0.478306079,(Candidatus_Firestonebacteria_bacterium_RIFOXYC2_FULL_39_67:0.020820567,(Candidatus_Firestonebacteria_bacterium_GWA2_43_8:0.066112569,Candidatus_Firestonebacteria_bacterium_RIFOXYA2_FULL_40_8:0.052967247)0.918:0.021517035)1.000:0.627598051)0.964:0.078686847,((CG02_land_8_20_14_3_00_150_Desantisbacteria_49_13:0.317534312,CG_4_10_14_0_8_um_filter_cor_Desantisbacteria_39_17:0.309658594)1.000:0.256893793,((CG08_land_8_20_14_0_20_Elusimicrobia_44_26:0.236551878,CG03_land_8_20_14_0_80_cor_Elusimicrobia_50_18:0.295619240)1.000:0.764899174,(((Bacteria_Elusimicrobia_Elusimicrobia_Elusimicrobiales_Elusimicrobiaceae_Elusimicrobium_minutum_Pei191:0.359347527,(CG08_land_8_20_14_0_20_Elusimicrobia_51_18:0.288463913,((Bacteria_Elusimicrobia_RIFOXYB2_FULL_Elusimicrobia_62_6:0.141225991,(Bacteria_Elusimicrobia_GWC2_Elusimicrobia_56_31:0.051033774,Bacteria_Elusimicrobia_RIFOXYA2_FULL_Elusimicrobia_53_38:0.048797432)1.000:0.094954329)0.997:0.048167388,((((Bacteria_Elusimicrobia_GWA2_Elusimicrobia_62_23:0.040924230,(Bacteria_Elusimicrobia_GWB2_Elusimicrobia_63_16:0.048828010,(Bacteria_Elusimicrobia_GWD2_Elusimicrobia_63_28:0.039239353,Elusimicrobia_bacterium_GWC2_64_44:0.046862956)0.767:0.013732373)1.000:0.027624926)1.000:0.032861963,(Bacteria_Elusimicrobia_GWA2_Elusimicrobia_61_42:0.035059906,(Bacteria_Elusimicrobia_GWC2_Elusimicrobia_61_19:0.047036618,(Bacteria_Elusimicrobia_RIFCSPHIGHO2_02_FULL_Elusimicrobia_61_10:0.216894190,CG1_02_FULL_Elusimicrobia_56_21:0.063976272)0.271:0.014680840)0.551:0.010484642)0.981:0.016137993)1.000:0.045312484,(Bacteria_Elusimicrobia_RifOxyA12_full_Elusimicrobia_57_11:0.086524784,(Bacteria_Elusimicrobia_GWF2_Elusimicrobia_62_30:0.065249549,CG08_land_8_20_14_0_20_Elusimicrobia_59_10:0.066907843)1.000:0.040540133)1.000:0.041275213)1.000:0.108008628,Bacteria_Elusimicrobia_GWA2_Elusimicrobia_51_34:0.182281539)0.043:0.031571107)1.000:0.133382946)1.000:0.125802515)1.000:0.098595371,(Bacteria_Elusimicrobia_RIFCSPLOWO2_12_FULL_Elusimicrobia_59_9:0.402877772,(((CG11_big_fil_rev_8_21_14_0_20_Elusimicrobia_64_6:0.141227105,(Bacteria_Elusimicrobia_GWC2_Elusimicrobia_65_9:0.054407927,(Bacteria_Elusimicrobia_RIFOXYD12_FULL_Elusimicrobia_66_9:0.037552991,Bacteria_Elusimicrobia_RBG_16_Elusimicrobia_66_12:0.022133953)1.000:0.046167569)1.000:0.056110003)1.000:0.146811253,(Bacteria_Elusimicrobia_RIFOXYA2_FULL_Elusimicrobia_69_6:0.345234138,Bacteria_Elusimicrobia_RIFCSPHIGHO2_02_FULL_Elusimicrobia_57_9:0.179034581)0.445:0.055492176)1.000:0.122706472,(CG_4_9_14_3_um_filter_150_Elusimicrobia_62_55:0.242631851,Bacteria_Elusimicrobia_GWA2_Elusimicrobia_69_24:0.234516148)1.000:0.128311963)0.974:0.072461110)0.860:0.058719646)1.000:0.169888277,(((Bacteria_Elusimicrobia_RIFCSPLOWO2_01_FULL_Elusimicrobia_59_12:0.464801865,(Bacteria_Elusimicrobia_RIFCSPLOWO2_02_FULL_Elusimicrobia_39_32:0.282970938,(Bacteria_Elusimicrobia_RIFCSPLOWO2_01_FULL_Elusimicrobia_64_13:0.205331922,(Bacteria_Elusimicrobia_RIFCSPLOWO2_01_FULL_Elusimicrobia_54_10:0.107509608,Bacteria_Elusimicrobia_RIFCSPLOWO2_01_FULL_Elusimicrobia_60_11:0.086186860)1.000:0.153824101)0.989:0.076905622)1.000:0.224101638)0.950:0.052937210,(((Bacteria_Elusimicrobia_Endomicrobia_Candidatus_Endomicrobium_trichonymphae_submission_450:0.065819582,Bacteria_Elusimicrobia_Elusimicrobia_uncultured_Termite_group_1_bacterium_phylotype_Rs_D17:0.056950452)1.000:0.309976673,(Bacteria_Elusimicrobia_RIFOXYB2_FULL_Elusimicrobia_49_7:0.164333370,(Bacteria_Elusimicrobia_RIFOXYA2_FULL_Elusimicrobia_47_53:0.171790764,Bacteria_Elusimicrobia_RIFOXYB2_FULL_Elusimicrobia_50_12:0.159027773)0.701:0.036948051)1.000:0.081083673)1.000:0.120604628,(CG06_land_8_20_14_3_00_150_Elusimicrobia_38_11:0.146609958,(Bacteria_Elusimicrobia_RIFOXYD2_FULL_Elusimicrobia_34_15:0.059456812,Bacteria_Elusimicrobia_RIFOXYD2_FULL_Elusimicrobia_34_30:0.084444526)1.000:0.114063691)1.000:0.313440592)0.791:0.038234918)0.956:0.047285921,(CG02_land_8_20_14_3_00_150_Elusimicrobia_37_13:0.250507131,(Bacteria_Elusimicrobia_RIFOXYA2_FULL_Elusimicrobia_39_19:0.182860778,(Bacteria_Elusimicrobia_RIFOXYA2_FULL_Elusimicrobia_40_6:0.095349331,Bacteria_Elusimicrobia_RIFOXYB2_FULL_Elusimicrobia_48_7:0.132439706)1.000:0.097811544)1.000:0.157144372)1.000:0.180660691)0.972:0.059337909)1.000:0.121434703)0.999:0.090179247)0.888:0.033034770)0.663:0.030553070,(((((Bacteria_CP_OP3_candidate_division_OP3_bacterium_SCGC_AAA011_A17_Dusel_001_263:0.037125214,Bacteria_Omnitrophica_GWA2_OP3_50_21:0.038267574)1.000:0.292628387,((Bacteria_Omnitrophica_GWA2_OP3_52_8:0.270309884,(Bacteria_CP_OP3_candidate_division_OP3_bacterium_SCGC_AAA257_O07_Etoliko_001_147:0.228675718,(Bacteria_Omnitrophica_RifOxyB12_full_OP3_50_7:0.296395066,Bacteria_Omnitrophica_GWA2_OP3_52_12:0.280031486)0.495:0.039434718)0.760:0.039288670)1.000:0.120025847,(CG11_big_fil_rev_8_21_14_0_20_Omnitrophica_45_26:0.365908688,(Bacteria_Omnitrophica_RIFCSPLOWO2_02_FULL_Omnitrophica_44_11:0.263762183,(Bacteria_Omnitrophica_RIFCSPLOWO2_01_FULL_Omnitrophica_45_10b:0.186995243,(Bacteria_Omnitrophica_RIFCSPLOWO2_01_FULL_Omnitrophica_50_24:0.172822070,Bacteria_Omnitrophica_RIFCSPLOWO2_12_FULL_Omnitrophica_50_11:0.209299847)1.000:0.080300861)0.994:0.048683185)1.000:0.083747143)1.000:0.072076871)0.980:0.068907309)1.000:0.232511768,(((CG03_land_8_20_14_0_80_cor_Omnitrophica_43_22:0.435733853,(Bacteria_OP3X_RIFCSPHIGHO2_02_FULL_OP3X_63_14:0.163107573,(Bacteria_OP3X_RIFCSPHIGHO2_02_FULL_OP3X_51_18:0.174024226,(CG1_02_FULL_Omnitrophica_46_14:0.078222883,(CG07_land_8_20_14_0_80_Omnitrophica_50_8:0.001442466,CG1_02_FULL_Omnitrophica_49_16:0.000467606)1.000:0.109017623)1.000:0.111153893)0.987:0.065724368)1.000:0.339233132)0.888:0.054999172,((CG22_combo_CG10-13_8_21_14_all_Omnitrophica_43_16:0.078054866,(CG12_big_fil_rev_8_21_14_0_65_Omnitrophica_42_8:0.087220131,(Bacteria_OP3X_GWA2_OP3X_41_15:0.019574686,CG1_02_FULL_Omnitrophica_40_15:0.022108842)1.000:0.047030480)0.862:0.032254191)1.000:0.411257744,(CG07_land_8_20_14_0_80_Omnitrophica_42_15:0.352096752,(Bacteria_OP3X_RBG_13_OP3X_46_9:0.414172793,(Bacteria_OP3X_RIFCSPLOWO2_01_FULL_OP3X_45_10:0.239923867,Bacteria_OP3X_RIFCSPLOWO2_02_FULL_OP3X_45_16:0.207174503)1.000:0.135395168)0.890:0.063625869)0.955:0.067998816)0.525:0.039258781)0.976:0.034945466,(((Bacteria_WOR-2_RIFCSPHIGHO2_02_FULL_WOR_2_63_39:0.301091013,(Bacteria_WOR-2_RIFCSPHIGHO2_02_FULL_WOR_2_67_20:0.176097282,CG11_big_fil_rev_8_21_14_0_20_Omnitrophica_63_9:0.176741412)1.000:0.149855456)1.000:0.326900914,(Bacteria_WOR-2_RIFCSPHIGHO2_02_FULL_WOR_2_68_15:0.388767317,CG11_big_fil_rev_8_21_14_0_20_Omnitrophica_64_10:0.473391624)0.997:0.116588504)1.000:0.097604366,((Bacteria_WOR_2_uncultured_SMTZ_29:0.171781028,Bacteria_WOR-2_RIFCSPLOWO2_12_FULL_WOR_2_51_24:0.198658525)1.000:0.199459263,(((Bacteria_WOR-2_GWA2_WOR_2_47_8:0.229929130,Bacteria_WOR-2_RIFCSPHIGHO2_02_FULL_WOR_2_48_11:0.225195965)0.981:0.058338029,(((Bacteria_WOR-2_RIFCSPHIGHO2_02_FULL_WOR_2_52_10:0.246402009,(Bacteria_WOR-2_GWA2_WOR_2_45_18:0.193456743,Bacteria_WOR-2_RIFOXYB2_FULL_WOR_2_38_16:0.212287583)0.577:0.037130009)0.510:0.025448592,(Bacteria_WOR-2_RIFCSPHIGHO2_02_FULL_WOR_2_50_17:0.148474356,(Bacteria_WOR-2_GWA2_WOR_2_53_43:0.037637251,Bacteria_WOR-2_RIFCSPHIGHO2_01_FULL_WOR_2_52_10:0.033541921)1.000:0.139107472)1.000:0.055154233)0.942:0.044883111,CG12_big_fil_rev_8_21_14_0_65_Omnitrophica_50_5:0.395322394)0.995:0.055554418)1.000:0.289655944,((((Bacteria_WOR-2_RIFOXYC2_FULL_WOR_2_45_15:0.008433846,Bacteria_WOR-2_GWB2_WOR_2_45_9:0.010475547)1.000:0.180708586,(Bacteria_WOR-2_GWF2_WOR_2_43_52:0.191313230,(Bacteria_WOR-2_RIFCSPHIGHO2_02_FULL_WOR_2_45_21:0.052559195,Bacteria_WOR-2_RIFCSPHIGHO2_02_FULL_WOR_2_46_37:0.051065596)1.000:0.129263040)0.928:0.039070488)1.000:0.212287589,(((Bacteria_WOR-2_RIFCSPLOWO2_01_FULL_WOR_2_41_12:0.234583374,(Bacteria_WOR-2_RBG_13_WOR_2_41_10:0.234466391,CG23_combo_of_CG06-09_8_20_14_all_150_Omnitrophica_40_11:0.151526675)0.741:0.027525566)0.632:0.012728642,Omnitrophica_WOR_2_bacterium_RBG_13_44_8:0.177883247)0.849:0.023603443,((Bacteria_WOR-2_RIFCSPLOWO2_12_FULL_WOR_2_51_8:0.205085821,Bacteria_WOR-2_RBG_13_WOR-2_44_8b:0.172384370)0.867:0.033200546,(CG23_combo_of_CG06-09_8_20_14_all_150_Omnitrophica_41_10:0.186414722,(CG11_big_fil_rev_8_21_14_0_20_Omnitrophica_41_12:0.108443802,CG11_big_fil_rev_8_21_14_0_20_Omnitrophica_43_6:0.076380619)1.000:0.161805553)1.000:0.062621811)0.958:0.036155919)1.000:0.156541682)0.999:0.072629635,(CG11_big_fil_rev_8_21_14_0_20_Omnitrophica_42_13:0.368728201,CG_4_10_14_0_8_um_filter_cor_Omnitrophica_44_12:0.418554879)0.365:0.056662808)0.864:0.042798672)1.000:0.077745399)0.809:0.034156873)0.987:0.035295567)1.000:0.086312326)0.994:0.069819009,(CG15_BIG_FIL_POST_REV_8_21_14_020_Ratteibacteria_41_12:0.422743242,CG23_combo_of_CG06-09_8_20_14_all_150_Ratteibacteria_48_7:0.624688733)1.000:0.297934065)0.979:0.050396915,(((Bacteria_Chlamydiae_RIFCSPHIGHO2_12_FULL_Chlamydiae_49_11:0.634592091,((Bacteria_ChlamydiaeVerrucomicrobia_group_Chlamydiae_Chlamydiia_Chlamydiales_Chlamydiaceae_ChlamydiaChlamydophila_group_Chlamydophila_abortus_S263:0.095566923,Bacteria_ChlamydiaeVerrucomicrobia_group_Chlamydiae_Chlamydiia_Chlamydiales_Chlamydiaceae_ChlamydiaChlamydophila_group_Chlamydophila_pneumoniae_AR39:0.105917558)1.000:0.369830444,((((CG10_big_fil_rev_8_21_14_0_10_Chlamydiia_35_9:0.314992207,(Bacteria_Chlamydiae_Chlamydiia_RIFCSPLOWO2_02_FULL_Chlamydiae_45_22:0.164368210,(CG10_big_fil_rev_8_21_14_0_10_Chlamydiia_42_34:0.111905227,Bacteria_Chlamydiae_Chlamydiia_RIFCSPHIGHO2_12_FULL_Chlamydiae_49_9:0.144373968)0.916:0.059163306)1.000:0.187908542)0.957:0.057659966,(Bacteria_Chlamydiae_Chlamydiia_RIFCSPHIGHO2_12_FULL_Chlamydiae_27_8:0.332311792,Bacteria_Chlymidae_uncultured_SMTZ_39:0.397792277)1.000:0.112832917)0.994:0.054984442,(Bacteria_Chlamydiae_Chlamydiia_Chlamydiales_RIFCSPLOWO2_02_FULL_Chlamydiae_49_12:0.343307335,Bacteria_ChlamydiaeVerrucomicrobia_group_Chlamydiae_Chlamydiia_Chlamydiales_Simkaniaceae_Simkania_negevensis_Z_gsn.131:0.305783921)0.631:0.051124160)0.999:0.076205088,(Bacteria_ChlamydiaeVerrucomicrobia_group_Chlamydiae_Chlamydiia_Chlamydiales_Waddliaceae_Waddlia_chondrophila_WSU_86_1044:0.245086544,(Bacteria_ChlamydiaeVerrucomicrobia_group_Chlamydiae_Chlamydiia_Chlamydiales_Parachlamydiaceae_Parachlamydia_acanthamoebae_UV7:0.266137199,(Bacteria_ChlamydiaeVerrucomicrobia_group_Chlamydiae_Chlamydiia_Chlamydiales_Parachlamydiaceae_Candidatus_Protochlamydia_amoebophila_UWE25:0.191244132,Bacteria_ChlamydiaeVerrucomicrobia_group_Chlamydiae_Chlamydiia_Chlamydiales_Parachlamydiaceae_Neochlamydia_sp._S13:0.223799770)0.220:0.033173505)0.995:0.060470889)1.000:0.109904962)0.225:0.067909423)1.000:0.125985721)1.000:0.310916515,(((Bacteria_Lentisphaerae_GWF2_Lentisphaerae_57_35:0.277700935,(Bacteria_Lentisphaerae_RifOxyA12_full_Lentisphaerae_48_11:0.326892119,Bacteria_Lentisphaerae_RIFOXYC12_FULL_Lentisphaerae_60_16:0.367282502)1.000:0.152190119)1.000:0.169497011,(Bacteria_ChlamydiaeVerrucomicrobia_group_Lentisphaerae_Lentisphaerales_Lentisphaeraceae_Lentisphaera_araneosa_HTCC2155_unfinished_sequence:0.446969441,(Bacteria_Lentisphaerae_RIFOXYB12_FULL_Lentisphaerae_65_16:0.413949148,((Bacteria_Lentisphaerae_GWF2_Lentisphaerae_52_8:0.231457888,((Bacteria_ChlamydiaeVerrucomicrobia_group_Lentisphaerae_Lentisphaeria_Victivallales_Victivallaceae_Victivallis_vadensis_ATCC_BAA_548:0.313300296,Bacteria_Lentisphaerae_GWF2_Lentisphaerae_45_14:0.283228650)0.076:0.036462714,Bacteria_Lentisphaerae_GWF2_Lentisphaerae_44_16:0.232142168)0.019:0.032469413)1.000:0.071047218,(Bacteria_Lentisphaerae_GWF2_Lentisphaerae_38_69:0.374119560,(Bacteria_Lentisphaerae_GWF2_Lentisphaerae_50_93:0.072158306,Bacteria_Lentisphaerae_GWF2_Lentisphaerae_49_21:0.081140532)1.000:0.244370995)0.136:0.042510436)1.000:0.141680959)0.810:0.062517451)1.000:0.134672604)0.308:0.044248409,(((Bacteria_ChlamydiaeVerrucomicrobia_group_Verrucomicrobia_Verrucomicrobiae_Verrucomicrobiales_Verrucomicrobia_subdivision_3_bacterium_Ellin514:0.373470220,Bacteria_Verrucomicrobia_Verrucomicrobiae_GWF2_Verrucomicrobia_62_7:0.406032317)1.000:0.108954216,(Bacteria_ChlamydiaeVerrucomicrobia_group_Verrucomicrobia_unclassified_Verrucomicrobia_Methylacidiphilales_Methylacidiphilaceae_Methylacidiphilum_infernorum_V4:0.586279308,((Bacteria_ChlamydiaeVerrucomicrobia_group_Verrucomicrobia_Spartobacteria_Chthoniobacter_flavus_Ellin428_unfinished_sequence:0.206964318,Bacteria_Verrucomicrobia_Verrucomicrobiae_RIFCSPHIGHO2_12_FULL_Verrucumicrobia_41_10:0.296929223)0.999:0.102741336,(Bacteria_ChlamydiaeVerrucomicrobia_group_Verrucomicrobia_Verrucomicrobiae_Verrucomicrobiales_Verrucomicrobiaceae_Verrucomicrobium_spinosum_DSM_4136_unfinished_sequence:0.252116544,(Bacteria_ChlamydiaeVerrucomicrobia_group_Verrucomicrobia_Verrucomicrobiae_Verrucomicrobiales_Verrucomicrobiaceae_Akkermansia_muciniphila_ATCC_BAA_835:0.239213710,(Bacteria_ChlamydiaeVerrucomicrobia_group_Verrucomicrobia_Verrucomicrobiae_Verrucomicrobiales_Verrucomicrobiaceae_Rubritalea_marina_DSM_17716:0.037441348,Bacteria_ChlamydiaeVerrucomicrobia_group_Verrucomicrobia_Verrucomicrobiae_Verrucomicrobiales_Verrucomicrobiaceae_Rubritalea_marina_DSM_17716_SAORIC_165:0.068375013)1.000:0.194673898)1.000:0.127006254)1.000:0.145563570)0.998:0.109711041)0.994:0.072297203)0.212:0.044219461,((Bacteria_ChlamydiaeVerrucomicrobia_group_Verrucomicrobia_Opitutae_Puniceicoccales_Puniceicoccaceae_Coraliomargarita_akajimensis_DSM_45221:0.311149446,((Bacteria_Verrucomicrobia_Opitutae_GWF2_Verrucomicrobia_51_19:0.270961838,Bacteria_Verrucomicrobia_Opitutae_GWC2_Verrucomicrobia_42_7:0.299232611)0.957:0.060155809,CG1_02_FULL_Verrucomicrobia_43_26:0.518223811)0.908:0.064758764)1.000:0.092456547,(Bacteria_Verrucomicrobia_Opitutae_RIFCSPLOWO2_12_FULL_Verrucomicrobia_64_8:0.148448182,(Bacteria_ChlamydiaeVerrucomicrobia_group_Verrucomicrobia_Opitutae_Opitutales_Opitutaceae_Opitutus_terrae_PB90_1:0.131166666,(Bacteria_ChlamydiaeVerrucomicrobia_group_Verrucomicrobia_Opitutae_Opitutales_Opitutaceae_Opitutaceae_sp._TAV2:0.061353060,Bacteria_ChlamydiaeVerrucomicrobia_group_Verrucomicrobia_Opitutae_Opitutales_Opitutaceae_Opitutaceae_sp._TAV5:0.051246053)1.000:0.121974510)0.986:0.055763452)1.000:0.208568679)1.000:0.277564967)0.998:0.062153345)1.000:0.091936173)0.994:0.059856665,(((((Planctomycetes_bacterium_RIFCSPHIGHO2_12_FULL_52_36:0.246761314,Planctomycetes_bacterium_RIFCSPLOWO2_02_FULL_50_16:0.234233845)1.000:0.125862932,(Planctomycetes_bacterium_GWA2_40_7:0.331004140,(Bacteria_Planctomycetes_Planctomycetia_Candidatus_Brocadiales_Candidatus_Brocadiaceae_Candidatus_Kuenenia_stuttgartiensis_RU1:0.226028094,(Planctomycetes_bacterium_RIFCSPLOWO2_12_FULL_39_13:0.095285917,(Planctomycetes_bacterium_RIFCSPHIGHO2_02_FULL_38_41:0.124391899,(Bacteria_Planctomycetes_Brocadiales_GWB2_Planctomycetes_41_19:0.093699542,Planctomycetes_bacterium_RIFCSPHIGHO2_12_42_15:0.029042398)0.861:0.048035876)0.785:0.038829883)1.000:0.087276584)1.000:0.140961371)0.954:0.064021155)1.000:0.150166202,(Bacteria_Planctomyce_uncultured_SMTZ_32:0.550469221,((Bacteria_Plantomycetes_uncultured_DG_23:0.363866162,Bacteria_Plantomycetes_uncultured_DG_58:0.455984721)0.997:0.069956918,((((Bacteria_Planctomycetes_Planctomycetia_Planctomycetales_Planctomycetaceae_Planctomyces_limnophilus_DSM_3776:0.198016512,Bacteria_Planctomycetes_Planctomycetia_Planctomycetales_Planctomycetaceae_Schlesneria_paludicola_DSM_18645:0.341384895)1.000:0.234683558,((Planctomycetes_bacterium_RBG_16_64_10:0.251247614,(Planctomycetes_bacterium_RBG_16_64_12:0.176164865,Planctomycetes_bacterium_RBG_13_63_9:0.142228241)0.999:0.072939265)0.960:0.052975165,(Bacteria_Planctomycetes_Planctomycetia_Planctomycetales_Planctomycetaceae_Blastopirellula_marina_SH_106T_DSM_3645:0.247055870,(Bacteria_Planctomycetes_Planctomycetia_Planctomycetales_Planctomycetaceae_Rhodopirellula_baltica_SH_1:0.281155058,Bacteria_Planctomycetes_Planctomycetia_Planctomycetales_Planctomycetaceae_Pirellula_staleyi_DSM_6068:0.227976189)0.226:0.047918879)0.999:0.066354062)1.000:0.137954887)0.992:0.066942122,((Bacteria_Planctomycetes_Planctomycetia_Planctomycetales_Planctomycetaceae_Isosphaera_pallida_ATCC_43644:0.207461378,Bacteria_Planctomycetes_Planctomycetia_Planctomycetales_Planctomycetaceae_Singulisphaera_acidiphila_MOB10_DSM_18658:0.152523625)1.000:0.180332996,Bacteria_Planctomycetes_Planctomycetia_Planctomycetales_Planctomycetaceae_Zavarzinella_formosa_DSM_19928:0.471967822)0.986:0.057012102)1.000:0.169957703,(Bacteria_Planctomyce_uncultured_SMTZ_25:0.459832559,((Bacteria_Plantomycetes_Phycisphaerae_uncultured_SMTZ_30:0.315809204,(((Planctomycetes_bacterium_RBG_13_60_9:0.127811256,Planctomycetes_bacterium_RBG_13_62_9:0.135133179)1.000:0.102536742,(Planctomycetes_bacterium_RBG_13_46_10:0.187281997,(Planctomycetes_bacterium_RBG_13_50_24:0.171844156,((Bacteria_Plantomycetes_Phycisphaerae_uncultured_SMTZ1_79:0.090058521,Planctomycetes_bacterium_RBG_19FT_COMBO_48_8:0.100564336)0.845:0.017266570,(Bacteria_Planctomycetes_Phycisphaerae_RBG_16_Planctomycetes_55_9:0.126717407,Bacteria_Plantomycetes_Phycisphaerae_uncultured_SG8_4:0.119694719)0.380:0.019935151)0.999:0.039392079)0.577:0.025773964)0.918:0.036418821)1.000:0.078329275,((Planctomycetes_bacterium_GWC2_49_10:0.077328952,Planctomycetes_bacterium_GWF2_50_10:0.094705034)1.000:0.195276924,((Planctomycetes_bacterium_GWF2_41_51:0.059062736,Planctomycetes_bacterium_GWF2_42_9:0.090866791)1.000:0.122398656,(Planctomycetes_bacterium_GWC2_45_44:0.174511661,Planctomycetes_bacterium_RBG_13_44_8b:0.161569491)0.616:0.028609553)1.000:0.125763153)0.997:0.063916591)1.000:0.132520422)1.000:0.131528814,((Bacteria_Planctomycetes_Phycisphaerae_uncultured_SMTZ_32_1:0.242529799,Bacteria_Plantomycetes_Phycisphaerae_uncultured_SMTZ_33:0.270538484)1.000:0.115493284,Bacteria_Planctomycetes_Phycisphaerae_Phycisphaerales_Phycisphaeraceae_Phycisphaera_mikurensis_NBRC_102666:0.652837230)0.913:0.073632537)1.000:0.108737738)0.985:0.071075849)0.998:0.062904525)0.477:0.029766635)0.855:0.045495674)0.084:0.041105297,(Planctomycetes_bacterium_RBG_16_43_13:0.247928242,Planctomycetes_bacterium_RBG_16_59_8:0.408859877)1.000:0.316865517)1.000:0.146398662,Candidatus_Fraserbacteria_bacterium_RBG_16_55_9:0.791898774)0.912:0.050078894)0.990:0.051469310)0.993:0.046247261)0.995:0.046605733,(((Candidatus_Fischerbacteria_bacterium_RBG_13_37_8:0.551652876,(((Bacteria_CP_OP8_candidate_division_OP8_bacterium_SCGC_AAA252_A02_Combined_Assembly_OP8_1__OP8:0.002581942,(Bacteria_CP_OP8_candidate_division_OP8_bacterium_SCGC_AAA252_F08_Combined_Assembly_OP8_2__OP8:0.005899819,Bacteria_CP_OP8_candidate_division_OP8_bacterium_SCGC_AAA252_O11_SAK_001_85:0.001118620)0.697:0.002842559)1.000:0.167354365,(Bacteria_CP_OP8_candidate_division_OP8_bacterium_SCGC_AAA255_E10_SAK_001_126:0.022841539,Bacteria_CP_OP8_candidate_division_OP8_bacterium_SCGC_AAA252_K06_SAK_001_60:0.016701630)1.000:0.215262865)1.000:0.090325812,((Candidatus_Aminicenantes_bacterium_RBG_13_62_12:0.203800035,Candidatus_Aminicenantes_bacterium_RBG_13_63_10:0.199263404)1.000:0.064722500,((Candidatus_Aminicenantes_bacterium_RBG_13_59_9:0.156884786,(Candidatus_Aminicenantes_bacterium_RBG_19FT_COMBO_59_29:0.106377601,Candidatus_Aminicenantes_bacterium_RBG_16_63_16:0.133271696)0.942:0.038148027)0.997:0.049785929,(Candidatus_Aminicenantes_bacterium_RBG_13_64_14:0.062420578,Candidatus_Aminicenantes_bacterium_RBG_19FT_COMBO_65_30:0.048551039)1.000:0.202677397)0.954:0.031887004)1.000:0.065832649)1.000:0.296919791)0.991:0.070501681,(((CG_4_9_14_3_um_filter_150_Acidobacteria_49_7:0.476069591,(Bacteria_FibrobacteresAcidobacteria_group_Acidobacteria_Holophagae_Holophagales_Holophagaceae_Geothrix_fermentans_DSM_14018:0.070731625,Bacteria_FibrobacteresAcidobacteria_group_Acidobacteria_Holophagae_Holophagales_Holophagaceae_Holophaga_foetida_TMBS4_DSM_6591:0.092095851)1.000:0.370359682)0.992:0.076557010,((Bacteria_Acidobacteria_RBG_16_Acidobacteria_64_8:0.387455409,(Bacteria_Acidobacteria_RBG_13_Acidobacteria_68_16:0.188850048,Bacteria_FibrobacteresAcidobacteria_group_Acidobacteria_unclassified_Acidobacteria_Thermoanaerobaculum_aquaticum_MP_01:0.110557771)1.000:0.227868765)0.993:0.093213003,CG_SAG_2014_w16S_Bacteria_49_1:0.550382177)0.244:0.045755283)0.581:0.025965288,((Bacteria_Acidobacteria_RBG_16_Acidobacteria_70_10:0.308006576,(Bacteria_Acidobacteria_RIFCSPLOWO2_12_FULL_Acidobacteria_66_10:0.164498536,((Bacteria_Acidobacteria_RIFCSPLOWO2_02_FULL_Acidobacteria_67_21:0.059923623,Bacteria_Acidobacteria_RIFCSPLOWO2_02_FULL_Acidobacteria_68_18:0.057929665)1.000:0.088282762,((Bacteria_Acidobacteria_RIFCSPLOWO2_12_FULL_Acidobacteria_66_21:0.106929817,(Bacteria_Acidobacteria_RBG_16_Acidobacteria_68_9:0.000000005,Acidobacteria_bacterium_RBG_16_68_9:0.003606588)1.000:0.152546174)0.953:0.045037743,(Bacteria_Acidobacteria_RIFCSPLOWO2_02_FULL_Acidobacteria_65_29:0.090256746,((Bacteria_Acidobacteria_RIFCSPLOWO2_12_FULL_Acidobacteria_67_14b:0.001173128,Acidobacteria_bacterium_RIFCSPLOWO2_12_FULL_67_14b:0.006141881)1.000:0.068992176,Bacteria_Acidobacteria_RIFCSPLOWO2_12_FULL_Acidobacteria_65_11:0.082879863)0.478:0.022492672)1.000:0.080063065)0.945:0.031862586)0.827:0.043446678)1.000:0.180618318)1.000:0.089527216,(Bacteria_Acidobacteria_RIFCSPHIGHO2_01_FULL_Acidobacteria_67_28:0.333963894,(((((Bacteria_Acidobacteria_RIFCSPLOWO2_12_FULL_Acidobacteria_59_11:0.080096995,Bacteria_Acidobacteria_RIFCSPLOWO2_12_FULL_Acidobacteria_54_10:0.218947438)1.000:0.057648329,(Bacteria_Acidobacteria_RIFCSPLOWO2_12_FULL_Acidobacteria_60_22:0.097604069,Bacteria_Acidobacteria_RIFCSPLOWO2_02_FULL_Acidobacteria_61_28:0.121270713)1.000:0.046656626)0.722:0.029520636,Bacteria_Acidobacteria_RIFCSPLOWO2_02_FULL_Acidobacteria_60_20:0.208882658)0.927:0.035563880,Bacteria_Acidobacteria_RIFCSPLOWO2_02_FULL_Acidobacteria_59_13:0.165099544)1.000:0.142004506,((Bacteria_FibrobacteresAcidobacteria_group_Acidobacteria_Acidobacteriia_Acidobacteriales_Acidobacteriaceae_Candidatus_Koribacter_versatilis_Ellin345:0.206894646,(Bacteria_FibrobacteresAcidobacteria_group_Acidobacteria_Acidobacteriia_Acidobacteriales_Acidobacteriaceae_Acidobacterium_capsulatum_ATCC_51196:0.104175927,(Bacteria_FibrobacteresAcidobacteria_group_Acidobacteria_Acidobacteriia_Acidobacteriales_Acidobacteriaceae_Edaphobacter_aggregans_DSM_19364:0.078674076,(Bacteria_FibrobacteresAcidobacteria_group_Acidobacteria_Acidobacteriia_Acidobacteriales_Acidobacteriaceae_Acidobacterium_sp._MP5ACTX8:0.090485002,Bacteria_FibrobacteresAcidobacteria_group_Acidobacteria_Acidobacteriia_Acidobacteriales_Acidobacteriaceae_Terriglobus_saanensis_SP1PR4:0.140071322)0.047:0.032113686)1.000:0.061999745)1.000:0.101216047)1.000:0.153305384,(Bacteria_FibrobacteresAcidobacteria_group_Acidobacteria_unclassified_Acidobacteria_Bryobacter_aggregatus_DSM_18758:0.229760582,Bacteria_FibrobacteresAcidobacteria_group_Acidobacteria_Solibacteres_Solibacterales_Solibacteraceae_Solibacter_usitatus_Ellin6076:0.173274372)1.000:0.124024226)0.939:0.051272473)0.594:0.050463280)1.000:0.097800680)0.999:0.074818354)0.989:0.044411071)1.000:0.107745438,(((((Candidatus_Tectomicrobia_bacterium_RIFCSPLOWO2_12_FULL_69_37:0.566633000,Candidatus_Schekmanbacteria_bacterium_RBG_13_48_7:0.481019148)0.985:0.085415654,((Candidatus_Schekmanbacteria_bacterium_GWA2_38_11:0.161930434,(Candidatus_Schekmanbacteria_bacterium_RIFCSPLOWO2_12_FULL_38_15:0.051346130,Candidatus_Schekmanbacteria_bacterium_RBG_16_38_10:0.058658784)1.000:0.106033290)1.000:0.321443279,(((Bacteria_Nitrospirae_RIFCSPLOWO2_12_FULL_Nitrospinae_47_7:0.231419857,((Bacteria_Nitrospinae_Nitrospinia_Nitrospinales_Nitrospinaceae_Nitrospina_sp._AB_629_B06:0.065915463,(Bacteria_Nitrospinae_Nitrospinia_Nitrospinales_Nitrospinaceae_Nitrospina_sp._AB_629_B18:0.017223883,Bacteria_Nitrospinae_Nitrospinia_Nitrospinales_Nitrospinaceae_Nitrospina_sp._SCGC_AAA288_L16:0.018292390)0.999:0.043379793)1.000:0.191197983,(CG22_combo_CG10-13_8_21_14_all_Nitrospinae_47_10:0.208879844,(CG11_big_fil_rev_8_21_14_0_20_Nitrospinae_56_8:0.173225145,CG11_big_
[truncated: 24,611 more chars]
